# Supplementary material for: High-throughput multi-camera array microscope platform for automated 3D behavioral analysis of swimming zebrafish larvae
Source: Commun Biol. 2026 Jan 23;9:141. doi: 10.1038/s42003-025-09421-w (PMC12858796; doi:10.1038/s42003-025-09421-w)
Supplement: Supplementary file 3 — Supplementary Data 1 [file 42003_2025_9421_MOESM3_ESM.xlsx]

## Sheet: Fig1
3D trajectory
Frame	X	Y	Z
1	337.399	432.909	357.283
2	347.923	433.312	357.872
3	348.047	433.371	357.999
4	348.123	433.461	357.997
5	348.123	433.308	358.008
6	348.114	433.133	358.008
7	348.209	433.133	358.076
8	345.193	431.256	358.667
9	344.18	430.165	359.469
10	343.881	430.016	359.469
11	343.881	429.463	359.439
12	343.639	429.33	359.439
13	343.607	429.215	359.191
14	343.573	429.088	359.191
15	343.573	429.088	359.227
16	343.519	429.555	360.338
17	343.554	430.219	360.373
18	343.583	430.29	360.436
19	343.61	430.362	360.418
20	343.618	430.449	360.399
21	347.988	431.138	360.375
22	360.5	433.71	360.347
23	360.5	433.802	359.619
24	360.606	433.895	359.554
25	360.524	434.008	359.446
26	360.447	434.008	359.421
27	360.524	434.008	359.421
28	361.592	434.008	359.446
29	402.164	433.987	359.446
30	411.018	433.714	361.401
31	411.428	433.848	361.621
32	411.428	433.803	361.674
33	410.89	433.803	361.778
34	410.69	433.69	360.278
35	410.69	433.69	360.271
36	410.399	433.31	360.145
37	410.173	433.302	360.265
38	410.005	433.055	360.145
39	410.012	432.82	360.003
40	410.014	432.828	360.003
41	410.224	432.828	359.959
42	415.409	433.381	360.489
43	416.506	433.858	360.999
44	416.552	433.912	361.045
45	416.409	433.965	361.015
46	416.357	434.01	360.798
47	416.357	434.083	360.798
48	416.409	434.137	360.736
49	416.798	434.107	360.379
50	418.067	434.049	359.486
51	418.402	433.549	359.418
52	418.778	428.266	358.567
53	416.05	357.345	357.833
54	416.515	355.625	356.326
55	416.931	355.012	356.326
56	416.272	350.846	356.326
57	416.103	344.059	356.185
58	416.103	344.059	356.435
59	414.969	344.059	356.698
60	414.689	345.23	356.834
61	414.622	345.885	356.98
62	414.428	346.764	356.814
63	413.767	347.259	357.042
64	413.572	347.317	357.194
65	413.001	347.333	357.194
66	412.818	347.391	358.189
67	412.502	347.361	358.607
68	412.427	347.289	358.607
69	412.366	347.309	358.311
70	412.359	347.355	358.406
71	412.253	347.365	358.311
72	412.143	347.438	358.311
73	412.021	347.46	358.537
74	412.06	347.385	358.537
75	412.03	347.361	358.408
76	412.03	347.361	358.537
77	411.989	347.354	358.857
78	412.03	347.347	358.229
79	409.105	272.223	358.24
80	411.448	236.144	358.423
81	411.852	230.724	358.475
82	411.929	228.477	358.475
83	412.075	227.39	358.475
84	412.096	226.56	358.486
85	412.073	226.45	358.649
86	412.115	226.095	358.475
87	412.115	225.397	358.475
88	412.213	225.018	358.96
89	412.213	225.012	358.96
90	412.213	224.908	358.593
91	411.364	224.547	357.524
92	344.878	214.265	350.945
93	336.712	189.636	350.245
94	335.772	184.312	350.245
95	335.772	181.523	350.245
96	335.555	181.523	350.245
97	335.555	181.523	350.245
98	327.372	226.503	322.722
99	253.894	226.503	289.791
100	234.373	226.503	281.253
101	226.41	225.738	278.815
102	221.347	225.293	277.451
103	218.055	225.293	277.058
104	217.364	225.376	276.882
105	214.972	225.829	264.643
106	211.043	237.306	232.286
107	197.171	242.088	209.286
108	193.243	243.529	206.443
109	191.234	244.608	206.443
110	190.194	245.673	206.443
111	190.194	246.265	206.85
112	190.194	246.775	206.85
113	190.83	247.296	206.85
114	196.348	249.999	184.896
115	196.348	256.568	155.294
116	196.348	258.037	153.538
117	196.348	259.331	153.538
118	196.348	260.118	153.197
119	198.015	260.886	152.902
120	215.981	261.327	135.976
121	229.188	264.689	129.769
122	229.787	264.689	129.769
123	230.658	264.689	129.769
124	276.267	197.673	145.916
125	298.999	143.797	145.916
126	305.261	133.065	146.44
127	307.878	128.173	146.44
128	310.356	124.567	146.44
129	312.367	122.41	147.106
130	313.567	121.292	147.968
131	313.567	121.292	147.968
132	313.567	121.292	147.968
133	266.624	170.827	136.56
134	197.602	171.841	130.059
135	160.299	172.255	124.994
136	151.823	172.562	123.897
137	146.425	173.091	123.244
138	143.312	174.018	122.856
139	141.525	175.07	122.661
140	140.94	176.201	122.225
141	140.94	176.952	122.364
142	142.813	183.771	122.364
143	268.854	237.127	139.483
144	304.352	268.19	139.769
145	313.75	278.512	140.026
146	318.814	285.184	140.132
147	322.894	289.424	140.216
148	325.2	291.996	140.247
149	326.974	291.996	140.244
150	328.567	291.996	140.244
151	344.051	213.871	134.389
152	374.929	163.78	130.629
153	381.574	156.026	129.602
154	385.481	154.762	129.18
155	387.623	153.722	128.989
156	388.522	153.419	128.989
157	389.121	153.251	128.905
158	389.37	153.146	128.894
159	401.84	125.51	119.917
160	420.17	102.271	110.609
161	421.903	100.106	110.609
162	422.163	99.6801	110.609
163	422.163	99.6801	110.741
164	422.163	99.6801	111.125
165	421.645	100.349	111.748
166	421.333	100.94	112.01
167	421.023	101.136	112.195
168	420.872	101.238	112.807
169	420.811	101.298	113.2
170	420.775	101.35	113.726
171	420.775	101.336	114.297
172	420.775	101.195	114.297
173	420.78	100.739	114.297
174	422.783	90.317	109.432
175	422.783	90.317	109.432
176	422.783	90.317	109.432
177	422.45	91.2622	110.109
178	422.45	93.0672	110.761
179	422.45	94.6003	110.761
180	437.945	109.895	110.761
181	437.945	112.878	111.647
182	437.945	112.878	112.277
183	368.6	107.974	115.732
184	290.925	89.0283	122.685
185	277.164	88.5072	124.021
186	274.26	88.3575	124.181
187	273.735	88.3509	124.408
188	273.621	88.4247	124.631
189	273.508	88.4962	124.728
190	273.311	88.524	124.838
191	273.248	88.668	125.007
192	273.072	88.7481	125.105
193	268.591	220.69	145.693
194	239.683	261.061	149.019
195	226.043	269.894	150.057
196	217.192	274.526	150.825
197	211.264	277.336	151.16
198	207.114	279.396	152.852
199	203.788	279.396	152.852
200	201.275	279.396	152.852
201	143.382	246.165	132.626
202	100.55	241.288	129.539
203	100.191	240.187	129.434
204	100.109	239.766	129.434
205	100.109	239.403	129.823
206	100.014	239.262	131.001
207	99.3704	239.17	131.637
208	99.2334	239.17	132.961
209	99.0389	239.176	133.73
210	99.0389	239.275	134.204
211	98.9861	239.308	134.936
212	99.0799	239.333	135.71
213	99.0481	239.731	136.707
214	98.731	239.828	138.366
215	96.1879	250.212	148.075
216	95.8338	251.292	151.315
217	95.8338	252.529	152.123
218	96.1879	254.536	153.563
219	132.504	353.408	188.343
220	133.386	382.643	207.941
221	133.865	390.038	214.315
222	134.242	393.625	220.156
223	134.297	395.441	225.212
224	134.297	397	227.771
225	134.297	397.644	233.218
226	89.7048	433.103	243.227
227	87.512	443.334	254.215
228	87.4216	443.43	257.531
229	87.3592	443.513	259.107
230	87.3592	443.513	260.093
231	87.382	443.472	261.899
232	87.4948	443.457	263.714
233	87.5711	443.457	265.048
234	87.6527	443.426	265.973
235	88.0773	443.552	278.883
236	88.1683	443.541	279.803
237	88.3076	443.541	280.08
238	88.3122	443.095	280.562
239	88.3231	442.952	281.331
240	88.3231	442.929	281.711
241	88.2958	442.734	282.124
242	88.3067	442.734	283.027
243	88.3462	442.734	283.827
244	88.8036	444.303	299.459
245	88.9248	444.303	302.886
246	88.9248	444.303	303.001
247	88.9092	444.155	303.455
248	88.8523	444.083	303.618
249	88.8523	443.854	303.769
250	88.8523	443.812	304.261
251	88.9337	443.737	304.816
252	89.1649	442.901	305.916
253	89.2265	442.636	321.345
254	89.2552	442.279	321.382
255	89.2552	442.279	321.583
256	89.2578	442.131	321.583
257	105.237	442.962	322.931
258	115.556	443.542	350.018
259	116.222	444.294	357.957
260	116.222	444.056	357.957
261	116.349	444.314	357.957
262	116.468	444.314	357.667
263	116.865	444.159	357.086
264	117.053	444.143	356.979
265	150.665	428.444	357.134
266	178.921	428.31	357.572
267	185.001	428.267	359.438
268	185.989	428.267	359.438
269	186.425	428.219	359.267
270	240.62	335.005	281.964
271	294.204	297.675	281.482
272	309.362	287.591	281.482
273	318.398	281.714	281.598
274	324.522	276.748	282.667
275	328.069	274.035	284.491
276	331.263	271.705	286.1
277	332.745	269.578	287.739
278	334.204	268.625	289.624
279	335.469	267.528	291.527
280	336.451	266.251	293.452
281	349.433	252.743	294.041
282	363.443	240.775	298.695
283	365.683	237.4	301.566
284	366.508	236.193	303.373
285	367.092	234.782	305.867
286	367.463	234.066	307.654
287	367.542	233.292	309.414
288	367.697	232.385	311.415
289	384.088	217.613	322.872
290	392.73	204.669	330.445
291	393.733	201.866	332.504
292	393.733	200.791	334.666
293	393.733	199.773	335.876
294	393.688	198.62	338.176
295	393.688	197.955	339.618
296	394.083	184.541	359.905
297	414.692	163.852	362.416
298	414.798	162.595	362.821
299	414.798	162.356	362.821
300	414.775	162.109	362.53

## Sheet: Fig2
Chief ray shift						Marginal ray shift						Lateral Resolution
Lateral distance (mm)	Top view	Lateral distance (mm)	Side view			Lateral distance (mm)	Top view	Lateral distance (mm)	Side view			Axial position (mm)	Resolution (μm)	Fitted
0	0	0	0			0	0	0	0			-7	85.6825	86.3285
0.01	0.00564097	0.01	0.00857183			0.01	0.00564097	0.01	0.00857183			-6.95	91.0172	86.1012
0.02	0.0112819	0.02	0.0171437			0.02	0.0112819	0.02	0.0171437			-6.9	85.644	85.8571
0.03	0.0169229	0.03	0.0257155			0.03	0.0169229	0.03	0.0257155			-6.85	83.1783	85.5967
0.04	0.0225639	0.04	0.0342873			0.04	0.0225639	0.04	0.0342873			-6.8	88.1995	85.3201
0.05	0.0282049	0.05	0.0428591			0.05	0.0282049	0.05	0.0428591			-6.75	90.9353	85.0279
0.06	0.0338458	0.06	0.051431			0.06	0.0338458	0.06	0.051431			-6.7	83.1221	84.7203
0.07	0.0394868	0.07	0.0600028			0.07	0.0394868	0.07	0.0600028			-6.65	85.5476	84.3977
0.08	0.0451278	0.08	0.0685746			0.08	0.0451278	0.08	0.0685746			-6.6	83.0846	84.0604
0.09	0.0507688	0.09	0.0771464			0.09	0.0507688	0.09	0.0771464			-6.55	83.0659	83.7088
0.1	0.0564097	0.1	0.0857183			0.1	0.0564097	0.1	0.0857183			-6.5	83.0472	83.3432
0.11	0.0620507	0.11	0.0942901			0.11	0.0620507	0.11	0.0942901			-6.45	88.0605	82.9639
0.12	0.0676917	0.12	0.102862			0.12	0.0676917	0.12	0.102862			-6.4	85.4512	82.5713
0.13	0.0733327	0.13	0.111434			0.13	0.0733327	0.13	0.111434			-6.35	82.991	82.1656
0.14	0.0789736	0.14	0.120006			0.14	0.0789736	0.14	0.120006			-6.3	85.4126	81.7474
0.15	0.0846146	0.15	0.128577			0.15	0.0846146	0.15	0.128577			-6.25	78.4696	81.3168
0.16	0.0902556	0.16	0.137149			0.16	0.0902556	0.16	0.137149			-6.2	76.3873	80.8742
0.17	0.0958966	0.17	0.145721			0.17	0.0958966	0.17	0.145721			-6.15	78.4341	80.4199
0.18	0.101538	0.18	0.154293			0.18	0.101538	0.18	0.154293			-6.1	76.3528	79.9543
0.19	0.107179	0.19	0.162865			0.19	0.107179	0.19	0.162865			-6.05	80.5765	79.4777
0.2	0.11282	0.2	0.171437			0.2	0.11282	0.2	0.171437			-6	78.381	78.9904
0.21	0.11846	0.21	0.180008			0.21	0.11846	0.21	0.180008			-5.95	76.3011	78.4927
0.22	0.124101	0.22	0.18858			0.22	0.124101	0.22	0.18858			-5.9	78.3456	77.985
0.23	0.129742	0.23	0.197152			0.23	0.129742	0.23	0.197152			-5.85	76.2666	77.4676
0.24	0.135383	0.24	0.205724			0.24	0.135383	0.24	0.205724			-5.8	74.2942	76.9407
0.25	0.141024	0.25	0.214296			0.25	0.141024	0.25	0.214296			-5.75	74.2774	76.4047
0.26	0.146665	0.26	0.222868			0.26	0.146665	0.26	0.222868			-5.7	70.6382	75.86
0.27	0.152306	0.27	0.231439			0.27	0.152306	0.27	0.231439			-5.65	76.1976	75.3068
0.28	0.157947	0.28	0.240011			0.28	0.157947	0.28	0.240011			-5.6	72.3714	74.7454
0.29	0.163588	0.29	0.248583			0.29	0.163588	0.29	0.248583			-5.55	72.355	74.1762
0.3	0.169229	0.3	0.257155			0.3	0.169229	0.3	0.257155			-5.5	70.5742	73.5995
0.31	0.17487	0.31	0.265727			0.31	0.17487	0.31	0.265727			-5.45	74.1766	73.0155
0.32	0.180511	0.32	0.274299			0.32	0.180511	0.32	0.274299			-5.4	74.1598	72.4245
0.33	0.186152	0.33	0.282871			0.33	0.186152	0.33	0.282871			-5.35	70.5263	71.827
0.34	0.191793	0.34	0.291442			0.34	0.191793	0.34	0.291442			-5.3	68.8315	71.2231
0.35	0.197434	0.35	0.300014			0.35	0.197434	0.35	0.300014			-5.25	67.2155	70.6132
0.36	0.203075	0.36	0.308586			0.36	0.203075	0.36	0.308586			-5.2	70.4783	69.9976
0.37	0.208716	0.37	0.317158			0.37	0.208716	0.37	0.317158			-5.15	68.7847	69.3765
0.38	0.214357	0.38	0.32573			0.38	0.214357	0.38	0.32573			-5.1	70.4463	68.7503
0.39	0.219998	0.39	0.334302			0.39	0.219998	0.39	0.334302			-5.05	68.7535	68.1193
0.4	0.225639	0.4	0.342874			0.4	0.225639	0.4	0.342874			-5	67.1393	67.4837
0.41	0.23128	0.41	0.351446			0.41	0.23128	0.41	0.351446			-4.95	65.5985	66.8438
0.42	0.236921	0.42	0.360017			0.42	0.236921	0.42	0.360017			-4.9	62.7321	66.1999
0.43	0.242562	0.43	0.368589			0.43	0.242562	0.43	0.368589			-4.85	65.5687	65.5524
0.44	0.248203	0.44	0.377161			0.44	0.248203	0.44	0.377161			-4.8	65.5538	64.9014
0.45	0.253844	0.45	0.385733			0.45	0.253844	0.45	0.385733			-4.75	61.3556	64.2473
0.46	0.259485	0.46	0.394305			0.46	0.259485	0.46	0.394305			-4.7	62.6752	63.5903
0.47	0.265126	0.47	0.402877			0.47	0.265126	0.47	0.402877			-4.65	64.0534	62.9307
0.48	0.270767	0.48	0.411449			0.48	0.270767	0.48	0.411449			-4.6	64.0388	62.2688
0.49	0.276408	0.49	0.420021			0.49	0.276408	0.49	0.420021			-4.55	61.2998	61.6049
0.5	0.282049	0.5	0.428593			0.5	0.282049	0.5	0.428593			-4.5	58.7844	60.9393
0.51	0.287691	0.51	0.437164			0.51	0.287691	0.51	0.437164			-4.45	61.2719	60.2721
0.52	0.293332	0.52	0.445736			0.52	0.293332	0.52	0.445736			-4.4	59.9818	59.6037
0.53	0.298973	0.53	0.454308			0.53	0.298973	0.53	0.454308			-4.35	58.7443	58.9343
0.54	0.304614	0.54	0.46288			0.54	0.304614	0.54	0.46288			-4.3	56.4277	58.2643
0.55	0.310255	0.55	0.471452			0.55	0.310255	0.55	0.471452			-4.25	58.7175	57.5938
0.56	0.315896	0.56	0.480024			0.56	0.315896	0.56	0.480024			-4.2	58.7041	56.9231
0.57	0.321537	0.57	0.488596			0.57	0.321537	0.57	0.488596			-4.15	53.2564	56.2525
0.58	0.327178	0.58	0.497168			0.58	0.327178	0.58	0.497168			-4.1	57.5039	55.5822
0.59	0.332819	0.59	0.50574			0.59	0.332819	0.59	0.50574			-4.05	56.3635	54.9125
0.6	0.33846	0.6	0.514312			0.6	0.33846	0.6	0.514312			-4	56.3506	54.2436
0.61	0.344101	0.61	0.522884			0.61	0.344101	0.61	0.522884			-3.95	51.3076	53.5758
0.62	0.349742	0.62	0.531456			0.62	0.349742	0.62	0.531456			-3.9	53.1958	52.9093
0.63	0.355383	0.63	0.540027			0.63	0.355383	0.63	0.540027			-3.85	55.2291	52.2444
0.64	0.361024	0.64	0.548599			0.64	0.361024	0.64	0.548599			-3.8	51.2725	51.5812
0.65	0.366665	0.65	0.557171			0.65	0.366665	0.65	0.557171			-3.75	54.1624	50.9202
0.66	0.372306	0.66	0.565743			0.66	0.372306	0.66	0.565743			-3.7	51.2491	50.2614
0.67	0.377947	0.67	0.574315			0.67	0.377947	0.67	0.574315			-3.65	55.1787	49.6051
0.68	0.383588	0.68	0.582887			0.68	0.383588	0.68	0.582887			-3.6	49.4593	48.9515
0.69	0.389229	0.69	0.591459			0.69	0.389229	0.69	0.591459			-3.55	49.448	48.301
0.7	0.39487	0.7	0.600031			0.7	0.39487	0.7	0.600031			-3.5	48.5988	47.6536
0.71	0.400511	0.71	0.608603			0.71	0.400511	0.71	0.608603			-3.45	47.7779	47.0097
0.72	0.406153	0.72	0.617175			0.72	0.406153	0.72	0.617175			-3.4	49.4141	46.3694
0.73	0.411794	0.73	0.625747			0.73	0.411794	0.73	0.625747			-3.35	48.5655	45.733
0.74	0.417435	0.74	0.634319			0.74	0.417435	0.74	0.634319			-3.3	44.0724	45.1006
0.75	0.423076	0.75	0.642891			0.75	0.423076	0.75	0.642891			-3.25	46.9517	44.4726
0.76	0.428717	0.76	0.651463			0.76	0.428717	0.76	0.651463			-3.2	45.4507	43.8491
0.77	0.434358	0.77	0.660035			0.77	0.434358	0.77	0.660035			-3.15	44.0422	43.2303
0.78	0.439999	0.78	0.668607			0.78	0.439999	0.78	0.668607			-3.1	42.0895	42.6164
0.79	0.44564	0.79	0.677179			0.79	0.44564	0.79	0.677179			-3.05	42.0798	42.0077
0.8	0.451281	0.8	0.685751			0.8	0.451281	0.8	0.685751			-3	42.0702	41.4043
0.81	0.456922	0.81	0.694323			0.81	0.456922	0.81	0.694323			-2.95	39.7239	40.8065
0.82	0.462564	0.82	0.702895			0.82	0.462564	0.82	0.702895			-2.9	43.9917	40.2144
0.83	0.468205	0.83	0.711467			0.83	0.468205	0.83	0.711467			-2.85	39.7057	39.6283
0.84	0.473846	0.84	0.720039			0.84	0.473846	0.84	0.720039			-2.8	39.1528	39.0483
0.85	0.479487	0.85	0.728611			0.85	0.479487	0.85	0.728611			-2.75	40.2464	38.4746
0.86	0.485128	0.86	0.737183			0.86	0.485128	0.86	0.737183			-2.7	40.812	37.9074
0.87	0.490769	0.87	0.745755			0.87	0.490769	0.87	0.745755			-2.65	36.6178	37.3469
0.88	0.49641	0.88	0.754327			0.88	0.49641	0.88	0.754327			-2.6	38.5883	36.7932
0.89	0.502051	0.89	0.762899			0.89	0.502051	0.89	0.762899			-2.55	36.601	36.2467
0.9	0.507693	0.9	0.771471			0.9	0.507693	0.9	0.771471			-2.5	37.0678	35.7073
0.91	0.513334	0.91	0.780044			0.91	0.513334	0.91	0.780044			-2.45	37.0593	35.1754
0.92	0.518975	0.92	0.788616			0.92	0.518975	0.92	0.788616			-2.4	32.7921	34.6511
0.93	0.524616	0.93	0.797188			0.93	0.524616	0.93	0.797188			-2.35	34.7836	34.1345
0.94	0.530257	0.94	0.80576			0.94	0.530257	0.94	0.80576			-2.3	34.7756	33.6258
0.95	0.535898	0.95	0.814332			0.95	0.535898	0.95	0.814332			-2.25	33.5405	33.1252
0.96	0.541539	0.96	0.822904			0.96	0.541539	0.96	0.822904			-2.2	35.1887	32.6329
0.97	0.547181	0.97	0.831476			0.97	0.547181	0.97	0.831476			-2.15	32.0183	32.1489
0.98	0.552822	0.98	0.840048			0.98	0.552822	0.98	0.840048			-2.1	31.3074	31.6735
0.99	0.558463	0.99	0.84862			0.99	0.558463	0.99	0.84862			-2.05	32.0036	31.2069
1	0.564104	1	0.857192			1	0.564104	1	0.857192			-2	29.6632	30.7491
1.01	0.569745	1.01	0.865765			1.01	0.569745	1.01	0.865765			-1.95	31.6335	30.3002
1.02	0.575386	1.02	0.874337			1.02	0.575386	1.02	0.874337			-1.9	30.9386	29.8606
1.03	0.581028	1.03	0.882909			1.03	0.581028	1.03	0.882909			-1.85	29.0378	29.4302
1.04	0.586669	1.04	0.891481			1.04	0.586669	1.04	0.891481			-1.8	29.3304	29.0093
1.05	0.59231	1.05	0.900053			1.05	0.59231	1.05	0.900053			-1.75	28.4439	28.598
1.06	0.597951	1.06	0.908625			1.06	0.597951	1.06	0.908625			-1.7	29.3168	28.1963
1.07	0.603592	1.07	0.917197			1.07	0.603592	1.07	0.917197			-1.65	26.8215	27.8045
1.08	0.609234	1.08	0.92577			1.08	0.609234	1.08	0.92577			-1.6	25.6074	27.4226
1.09	0.614875	1.09	0.934342			1.09	0.614875	1.09	0.934342			-1.55	26.3127	27.0509
1.1	0.620516	1.1	0.942914			1.1	0.620516	1.1	0.942914			-1.5	25.5956	26.6893
1.11	0.626157	1.11	0.951486			1.11	0.626157	1.11	0.951486			-1.45	24.4867	26.3381
1.12	0.631799	1.12	0.960058			1.12	0.631799	1.12	0.960058			-1.4	24.2718	25.9973
1.13	0.63744	1.13	0.968631			1.13	0.63744	1.13	0.968631			-1.35	26.2884	25.667
1.14	0.643081	1.14	0.977203			1.14	0.643081	1.14	0.977203			-1.3	24.055	25.3475
1.15	0.648722	1.15	0.985775			1.15	0.648722	1.15	0.985775			-1.25	24.6768	25.0387
1.16	0.654363	1.16	0.994347			1.16	0.654363	1.16	0.994347			-1.2	23.4478	24.7407
1.17	0.660005	1.17	1.00292			1.17	0.660005	1.17	1.00292			-1.15	20.5545	24.4538
1.18	0.665646	1.18	1.01149			1.18	0.665646	1.18	1.01149			-1.1	22.8699	24.1779
1.19	0.671287	1.19	1.02006			1.19	0.671287	1.19	1.02006			-1.05	22.8646	23.9132
1.2	0.676929	1.2	1.02864			1.2	0.676929	1.2	1.02864			-1	25.3086	23.6597
1.21	0.68257	1.21	1.03721			1.21	0.68257	1.21	1.03721			-0.95	23.0399	23.4176
1.22	0.688211	1.22	1.04578			1.22	0.688211	1.22	1.04578			-0.9	21.9632	23.1869
1.23	0.693852	1.23	1.05435			1.23	0.693852	1.23	1.05435			-0.85	21.459	22.9678
1.24	0.699494	1.24	1.06293			1.24	0.699494	1.24	1.06293			-0.8	23.0239	22.7602
1.25	0.705135	1.25	1.0715			1.25	0.705135	1.25	1.0715			-0.75	22.8329	22.5643
1.26	0.710776	1.26	1.08007			1.26	0.710776	1.26	1.08007			-0.7	21.2829	22.3801
1.27	0.716418	1.27	1.08864			1.27	0.716418	1.27	1.08864			-0.65	20.6567	22.2078
1.28	0.722059	1.28	1.09721			1.28	0.722059	1.28	1.09721			-0.6	22.2781	22.0473
1.29	0.7277	1.29	1.10579			1.29	0.7277	1.29	1.10579			-0.55	21.5928	21.8988
1.3	0.733341	1.3	1.11436			1.3	0.733341	1.3	1.11436			-0.5	21.7539	21.7622
1.31	0.738983	1.31	1.12293			1.31	0.738983	1.31	1.12293			-0.45	21.0996	21.6377
1.32	0.744624	1.32	1.1315			1.32	0.744624	1.32	1.1315			-0.4	21.5778	21.5253
1.33	0.750265	1.33	1.14008			1.33	0.750265	1.33	1.14008			-0.35	19.3564	21.4251
1.34	0.755907	1.34	1.14865			1.34	0.755907	1.34	1.14865			-0.3	22.0733	21.3371
1.35	0.761548	1.35	1.15722			1.35	0.761548	1.35	1.15722			-0.25	20.9239	21.2613
1.36	0.767189	1.36	1.16579			1.36	0.767189	1.36	1.16579			-0.2	21.2336	21.1978
1.37	0.772831	1.37	1.17437			1.37	0.772831	1.37	1.17437			-0.15	20.9142	21.1466
1.38	0.778472	1.38	1.18294			1.38	0.778472	1.38	1.18294			-0.1	19.7396	21.1078
1.39	0.784114	1.39	1.19151			1.39	0.784114	1.39	1.19151			-0.05	23.132	21.0813
1.4	0.789755	1.4	1.20008			1.4	0.789755	1.4	1.20008			-2.04281e-14	20.0103	21.0673
1.41	0.795396	1.41	1.20866			1.41	0.795396	1.41	1.20866			0.05	20.2935	21.0657
1.42	0.801038	1.42	1.21723			1.42	0.801038	1.42	1.21723			0.1	19.1846	21.0765
1.43	0.806679	1.43	1.2258			1.43	0.806679	1.43	1.2258			0.15	20.8851	21.0999
1.44	0.81232	1.44	1.23437			1.44	0.81232	1.44	1.23437			0.2	20.8802	21.1356
1.45	0.817962	1.45	1.24294			1.45	0.817962	1.45	1.24294			0.25	20.8754	21.1839
1.46	0.823603	1.46	1.25152			1.46	0.823603	1.46	1.25152			0.3	19.2981	21.2447
1.47	0.829245	1.47	1.26009			1.47	0.829245	1.47	1.26009			0.35	20.412	21.318
1.48	0.834886	1.48	1.26866			1.48	0.834886	1.48	1.26866			0.4	19.9731	21.4037
1.49	0.840528	1.49	1.27723			1.49	0.840528	1.49	1.27723			0.45	20.2558	21.502
1.5	0.846169	1.5	1.28581			1.5	0.846169	1.5	1.28581			0.5	19.6846	21.6127
1.51	0.85181	1.51	1.29438			1.51	0.85181	1.51	1.29438			0.55	21.9863	21.7359
1.52	0.857452	1.52	1.30295			1.52	0.857452	1.52	1.30295			0.6	21.1548	21.8715
1.53	0.863093	1.53	1.31152			1.53	0.863093	1.53	1.31152			0.65	22.1491	22.0196
1.54	0.868735	1.54	1.3201			1.54	0.868735	1.54	1.3201			0.7	21.1449	22.18
1.55	0.874376	1.55	1.32867			1.55	0.874376	1.55	1.32867			0.75	22.6744	22.3529
1.56	0.880018	1.56	1.33724			1.56	0.880018	1.56	1.33724			0.8	22.8534	22.5381
1.57	0.885659	1.57	1.34581			1.57	0.885659	1.57	1.34581			0.85	22.848	22.7356
1.58	0.891301	1.58	1.35439			1.58	0.891301	1.58	1.35439			0.9	22.6585	22.9454
1.59	0.896942	1.59	1.36296			1.59	0.896942	1.59	1.36296			0.95	21.2803	23.1674
1.6	0.902584	1.6	1.37153			1.6	0.902584	1.6	1.37153			1	23.0192	23.4016
1.61	0.908225	1.61	1.38011			1.61	0.908225	1.61	1.38011			1.05	24.6288	23.6479
1.62	0.913867	1.62	1.38868			1.62	0.913867	1.62	1.38868			1.1	24.409	23.9063
1.63	0.919508	1.63	1.39725			1.63	0.919508	1.63	1.39725			1.15	22.6321	24.1768
1.64	0.92515	1.64	1.40582			1.64	0.92515	1.64	1.40582			1.2	24.8294	24.4592
1.65	0.930791	1.65	1.4144			1.65	0.930791	1.65	1.4144			1.25	24.6058	24.7535
1.66	0.936433	1.66	1.42297			1.66	0.936433	1.66	1.42297			1.3	25.9668	25.0597
1.67	0.942074	1.67	1.43154			1.67	0.942074	1.67	1.43154			1.35	23.3646	25.3776
1.68	0.947716	1.68	1.44011			1.68	0.947716	1.68	1.44011			1.4	25.0277	25.7073
1.69	0.953357	1.69	1.44869			1.69	0.953357	1.69	1.44869			1.45	25.4768	26.0485
1.7	0.958999	1.7	1.45726			1.7	0.958999	1.7	1.45726			1.5	25.016	26.4012
1.71	0.964641	1.71	1.46583			1.71	0.964641	1.71	1.46583			1.55	26.1788	26.7654
1.72	0.970282	1.72	1.4744			1.72	0.970282	1.72	1.4744			1.6	26.9277	27.1409
1.73	0.975924	1.73	1.48298			1.73	0.975924	1.73	1.48298			1.65	26.1666	27.5277
1.74	0.981565	1.74	1.49155			1.74	0.981565	1.74	1.49155			1.7	29.7784	27.9256
1.75	0.987207	1.75	1.50012			1.75	0.987207	1.75	1.50012			1.75	27.4364	28.3346
1.76	0.992848	1.76	1.5087			1.76	0.992848	1.76	1.5087			1.8	28.2612	28.7545
1.77	0.99849	1.77	1.51727			1.77	0.99849	1.77	1.51727			1.85	27.1573	29.1852
1.78	1.00413	1.78	1.52584			1.78	1.00413	1.78	1.52584			1.9	29.4373	29.6267
1.79	1.00977	1.79	1.53441			1.79	1.00977	1.79	1.53441			1.95	30.0633	30.0787
1.8	1.01541	1.8	1.54299			1.8	1.01541	1.8	1.54299			2	30.0563	30.5413
1.81	1.02106	1.81	1.55156			1.81	1.02106	1.81	1.55156			2.05	31.0509	31.0141
1.82	1.0267	1.82	1.56013			1.82	1.0267	1.82	1.56013			2.1	32.4875	31.4972
1.83	1.03234	1.83	1.5687			1.83	1.03234	1.83	1.5687			2.15	31.0363	31.9903
1.84	1.03798	1.84	1.57728			1.84	1.03798	1.84	1.57728			2.2	30.0281	32.4934
1.85	1.04362	1.85	1.58585			1.85	1.04362	1.85	1.58585			2.25	33.638	33.0063
1.86	1.04926	1.86	1.59442			1.86	1.04926	1.86	1.59442			2.3	33.6302	33.5288
1.87	1.05491	1.87	1.603			1.87	1.05491	1.87	1.603			2.35	32.8311	34.0608
1.88	1.06055	1.88	1.61157			1.88	1.06055	1.88	1.61157			2.4	34.4443	34.6022
1.89	1.06619	1.89	1.62014			1.89	1.06619	1.89	1.62014			2.45	36.2251	35.1527
1.9	1.07183	1.9	1.62871			1.9	1.07183	1.9	1.62871			2.5	34.4282	35.7122
1.91	1.07747	1.91	1.63729			1.91	1.07747	1.91	1.63729			2.55	38.1921	36.2806
1.92	1.08312	1.92	1.64586			1.92	1.08312	1.92	1.64586			2.6	40.3967	36.8577
1.93	1.08876	1.93	1.65443			1.93	1.08876	1.93	1.65443			2.65	34.4039	37.4432
1.94	1.0944	1.94	1.66301			1.94	1.0944	1.94	1.66301			2.7	39.8009	38.0371
1.95	1.10004	1.95	1.67158			1.95	1.10004	1.95	1.67158			2.75	39.231	38.639
1.96	1.10568	1.96	1.68015			1.96	1.10568	1.96	1.68015			2.8	40.3587	39.2489
1.97	1.11132	1.97	1.68873			1.97	1.11132	1.97	1.68873			2.85	42.1832	39.8666
1.98	1.11697	1.98	1.6973			1.98	1.11697	1.98	1.6973			2.9	38.6589	40.4918
1.99	1.12261	1.99	1.70587			1.99	1.12261	1.99	1.70587			2.95	39.754	41.1243
2	1.12825	2	1.71444			2	1.12825	2	1.71444			3	42.802	41.764
2.01	1.13389	2.01	1.72302			2.01	1.13389	2.01	1.72302			3.05	43.4605	42.4106
2.02	1.13953	2.02	1.73159			2.02	1.13953	2.02	1.73159			3.1	47.1325	43.0638
2.03	1.14517	2.03	1.74016			2.03	1.14517	2.03	1.74016			3.15	44.8413	43.7236
2.04	1.15082	2.04	1.74874			2.04	1.15082	2.04	1.74874			3.2	45.5657	44.3896
2.05	1.15646	2.05	1.75731			2.05	1.15646	2.05	1.75731			3.25	47.0992	45.0617
2.06	1.1621	2.06	1.76588			2.06	1.1621	2.06	1.76588			3.3	44.0983	45.7395
2.07	1.16774	2.07	1.77446			2.07	1.16774	2.07	1.77446			3.35	45.5334	46.4229
2.08	1.17338	2.08	1.78303			2.08	1.17338	2.08	1.78303			3.4	53.4016	47.1117
2.09	1.17903	2.09	1.7916			2.09	1.17903	2.09	1.7916			3.45	48.7058	47.8054
2.1	1.18467	2.1	1.80017			2.1	1.18467	2.1	1.80017			3.5	53.3764	48.504
2.11	1.19031	2.11	1.80875			2.11	1.19031	2.11	1.80875			3.55	59.0408	49.2072
2.12	1.19595	2.12	1.81732			2.12	1.19595	2.12	1.81732			3.6	50.4411	49.9146
2.13	1.20159	2.13	1.82589			2.13	1.20159	2.13	1.82589			3.65	54.3845	50.6261
2.14	1.20724	2.14	1.83447			2.14	1.20724	2.14	1.83447			3.7	55.459	51.3414
2.15	1.21288	2.15	1.84304			2.15	1.21288	2.15	1.84304			3.75	53.3134	52.0601
2.16	1.21852	2.16	1.85161			2.16	1.21852	2.16	1.85161			3.8	49.4936	52.7821
2.17	1.22416	2.17	1.86019			2.17	1.22416	2.17	1.86019			3.85	60.2388	53.5069
2.18	1.2298	2.18	1.86876			2.18	1.2298	2.18	1.86876			3.9	55.4066	54.2344
2.19	1.23544	2.19	1.87733			2.19	1.23544	2.19	1.87733			3.95	56.524	54.9643
2.2	1.24109	2.2	1.88591			2.2	1.24109	2.2	1.88591			4	52.2457	55.6962
2.21	1.24673	2.21	1.89448			2.21	1.24673	2.21	1.89448			4.05	58.9014	56.4298
2.22	1.25237	2.22	1.90305			2.22	1.25237	2.22	1.90305			4.1	56.4839	57.1649
2.23	1.25801	2.23	1.91163			2.23	1.25801	2.23	1.91163			4.15	56.4705	57.9011
2.24	1.26365	2.24	1.9202			2.24	1.26365	2.24	1.9202			4.2	60.1391	58.6381
2.25	1.2693	2.25	1.92877			2.25	1.2693	2.25	1.92877			4.25	61.4609	59.3756
2.26	1.27494	2.26	1.93735			2.26	1.27494	2.26	1.93735			4.3	57.606	60.1132
2.27	1.28058	2.27	1.94592			2.27	1.28058	2.27	1.94592			4.35	57.5923	60.8507
2.28	1.28622	2.28	1.95449			2.28	1.28622	2.28	1.95449			4.4	62.8131	61.5877
2.29	1.29186	2.29	1.96307			2.29	1.29186	2.29	1.96307			4.45	62.7982	62.3238
2.3	1.29751	2.3	1.97164			2.3	1.29751	2.3	1.97164			4.5	61.3881	63.0588
2.31	1.30315	2.31	1.98021			2.31	1.30315	2.31	1.98021			4.55	60.0394	63.7922
2.32	1.30879	2.32	1.98879			2.32	1.30879	2.32	1.98879			4.6	64.2129	64.5237
2.33	1.31443	2.33	1.99736			2.33	1.31443	2.33	1.99736			4.65	61.3444	65.2529
2.34	1.32008	2.34	2.00593			2.34	1.32008	2.34	2.00593			4.7	61.3299	65.9795
2.35	1.32572	2.35	2.01451			2.35	1.32572	2.35	2.01451			4.75	64.1672	66.7032
2.36	1.33136	2.36	2.02308			2.36	1.33136	2.36	2.02308			4.8	70.7316	67.4235
2.37	1.337	2.37	2.03165			2.37	1.337	2.37	2.03165			4.85	68.9469	68.14
2.38	1.34264	2.38	2.04023			2.38	1.34264	2.38	2.04023			4.9	70.698	68.8524
2.39	1.34829	2.39	2.0488			2.39	1.34829	2.39	2.0488			4.95	67.2333	69.5603
2.4	1.35393	2.4	2.05737			2.4	1.35393	2.4	2.05737			5	70.6644	70.2632
2.41	1.35957	2.41	2.06595			2.41	1.35957	2.41	2.06595			5.05	70.6476	70.9609
2.42	1.36521	2.42	2.07452			2.42	1.36521	2.42	2.07452			5.1	74.4487	71.6528
2.43	1.37085	2.43	2.0831			2.43	1.37085	2.43	2.0831			5.15	72.4723	72.3387
2.44	1.3765	2.44	2.09167			2.44	1.3765	2.44	2.09167			5.2	70.5972	73.0179
2.45	1.38214	2.45	2.10024			2.45	1.38214	2.45	2.10024			5.25	70.5804	73.6903
2.46	1.38778	2.46	2.10882			2.46	1.38778	2.46	2.10882			5.3	70.5636	74.3552
2.47	1.39342	2.47	2.11739			2.47	1.39342	2.47	2.11739			5.35	76.4257	75.0123
2.48	1.39907	2.48	2.12596			2.48	1.39907	2.48	2.12596			5.4	74.3424	75.6612
2.49	1.40471	2.49	2.13454			2.49	1.40471	2.49	2.13454			5.45	78.5718	76.3014
2.5	1.41035	2.5	2.14311			2.5	1.41035	2.5	2.14311			5.5	76.371	76.9325
2.51	1.41599	2.51	2.15168			2.51	1.41599	2.51	2.15168			5.55	83.294	77.554
2.52	1.42163	2.52	2.16026			2.52	1.42163	2.52	2.16026			5.6	74.2715	78.1654
2.53	1.42728	2.53	2.16883			2.53	1.42728	2.53	2.16883			5.65	70.4459	78.7664
2.54	1.43292	2.54	2.17741			2.54	1.43292	2.54	2.17741			5.7	85.8355	79.3564
2.55	1.43856	2.55	2.18598			2.55	1.43856	2.55	2.18598			5.75	78.4595	79.9349
2.56	1.4442	2.56	2.19455			2.56	1.4442	2.56	2.19455			5.8	76.2618	80.5016
2.57	1.44985	2.57	2.20313			2.57	1.44985	2.57	2.20313			5.85	85.7741	81.0558
2.58	1.45549	2.58	2.2117			2.58	1.45549	2.58	2.2117			5.9	78.4033	81.5972
2.59	1.46113	2.59	2.22027			2.59	1.46113	2.59	2.22027			5.95	80.69	82.1252
2.6	1.46677	2.6	2.22885			2.6	1.46677	2.6	2.22885			6	80.6707	82.6394
2.61	1.47242	2.61	2.23742			2.61	1.47242	2.61	2.23742			6.05	88.4564	83.1391
2.62	1.47806	2.62	2.246			2.62	1.47806	2.62	2.246			6.1	80.6322	83.6241
2.63	1.4837	2.63	2.25457			2.63	1.4837	2.63	2.25457			6.15	78.3096	84.0936
2.64	1.48934	2.64	2.26314			2.64	1.48934	2.64	2.26314			6.2	85.6307	84.5472
2.65	1.49499	2.65	2.27172			2.65	1.49499	2.65	2.27172			6.25	83.016	84.9844
2.66	1.50063	2.66	2.28029			2.66	1.50063	2.66	2.28029			6.3	76.0798	85.4046
2.67	1.50627	2.67	2.28887			2.67	1.50627	2.67	2.28887			6.35	85.5693	85.8073
2.68	1.51191	2.68	2.29744			2.68	1.51191	2.68	2.29744			6.4	78.216	86.192
2.69	1.51755	2.69	2.30601			2.69	1.51755	2.69	2.30601			6.45	91.2302	86.5581
2.7	1.5232	2.7	2.31459			2.7	1.5232	2.7	2.31459			6.5	88.2661	86.9051
2.71	1.52884	2.71	2.32316			2.71	1.52884	2.71	2.32316			6.55	85.4873	87.2324
2.72	1.53448	2.72	2.33174			2.72	1.53448	2.72	2.33174			6.6	91.1646	87.5394
2.73	1.54012	2.73	2.34031			2.73	1.54012	2.73	2.34031			6.65	88.2027	87.8257
2.74	1.54577	2.74	2.34888			2.74	1.54577	2.74	2.34888			6.7	88.1816	88.0905
2.75	1.55141	2.75	2.35746			2.75	1.55141	2.75	2.35746			6.75	91.0991	88.3334
2.76	1.55705	2.76	2.36603			2.76	1.55705	2.76	2.36603			6.8	94.2179	88.5537
2.77	1.56269	2.77	2.37461			2.77	1.56269	2.77	2.37461			6.85	91.0554	88.7509
2.78	1.56834	2.78	2.38318			2.78	1.56834	2.78	2.38318			6.9	94.1727	88.9244
2.79	1.57398	2.79	2.39175			2.79	1.57398	2.79	2.39175			6.95	88.0759	89.0735
2.8	1.57962	2.8	2.40033			2.8	1.57962	2.8	2.40033
2.81	1.58527	2.81	2.4089			2.81	1.58527	2.81	2.4089
2.82	1.59091	2.82	2.41748			2.82	1.59091	2.82	2.41748
2.83	1.59655	2.83	2.42605			2.83	1.59655	2.83	2.42605
2.84	1.60219	2.84	2.43462			2.84	1.60219	2.84	2.43462
2.85	1.60784	2.85	2.4432			2.85	1.60784	2.85	2.4432
2.86	1.61348	2.86	2.45177			2.86	1.61348	2.86	2.45177
2.87	1.61912	2.87	2.46035			2.87	1.61912	2.87	2.46035
2.88	1.62476	2.88	2.46892			2.88	1.62476	2.88	2.46892
2.89	1.63041	2.89	2.4775			2.89	1.63041	2.89	2.4775
2.9	1.63605	2.9	2.48607			2.9	1.63605	2.9	2.48607
2.91	1.64169	2.91	2.49464			2.91	1.64169	2.91	2.49464
2.92	1.64733	2.92	2.50322			2.92	1.64733	2.92	2.50322
2.93	1.65298	2.93	2.51179			2.93	1.65298	2.93	2.51179
2.94	1.65862	2.94	2.52037			2.94	1.65862	2.94	2.52037
2.95	1.66426	2.95	2.52894			2.95	1.66426	2.95	2.52894
2.96	1.66991	2.96	2.53752			2.96	1.66991	2.96	2.53752
2.97	1.67555	2.97	2.54609			2.97	1.67555	2.97	2.54609
2.98	1.68119	2.98	2.55467			2.98	1.68119	2.98	2.55467
2.99	1.68683	2.99	2.56324			2.99	1.68683	2.99	2.56324
3	1.69248	3	2.57181			3	1.69248	3	2.57181
3.01	1.69812	3.01	2.58039			3.01	1.69812	3.01	2.58039
3.02	1.70376	3.02	2.58896			3.02	1.70376	3.02	2.58896
3.03	1.70941	3.03	2.59754			3.03	1.70941	3.03	2.59754
3.04	1.71505	3.04	2.60611			3.04	1.71505	3.04	2.60611
3.05	1.72069	3.05	2.61469			3.05	1.72069	3.05	2.61469
3.06	1.72633	3.06	2.62326			3.06	1.72633	3.06	2.62326
3.07	1.73198	3.07	2.63184			3.07	1.73198	3.07	2.63184
3.08	1.73762	3.08	2.64041			3.08	1.73762	3.08	2.64041
3.09	1.74326	3.09	2.64899			3.09	1.74326	3.09	2.64899
3.1	1.74891	3.1	2.65756			3.1	1.74891	3.1	2.65756
3.11	1.75455	3.11	2.66613			3.11	1.75455	3.11	2.66613
3.12	1.76019	3.12	2.67471			3.12	1.76019	3.12	2.67471
3.13	1.76583	3.13	2.68328			3.13	1.76583	3.13	2.68328
3.14	1.77148	3.14	2.69186			3.14	1.77148	3.14	2.69186
3.15	1.77712	3.15	2.70043			3.15	1.77712	3.15	2.70043
3.16	1.78276	3.16	2.70901			3.16	1.78276	3.16	2.70901
3.17	1.78841	3.17	2.71758			3.17	1.78841	3.17	2.71758
3.18	1.79405	3.18	2.72616			3.18	1.79405	3.18	2.72616
3.19	1.79969	3.19	2.73473			3.19	1.79969	3.19	2.73473
3.2	1.80534	3.2	2.74331			3.2	1.80534	3.2	2.74331
3.21	1.81098	3.21	2.75188			3.21	1.81098	3.21	2.75188
3.22	1.81662	3.22	2.76046			3.22	1.81662	3.22	2.76046
3.23	1.82226	3.23	2.76903			3.23	1.82226	3.23	2.76903
3.24	1.82791	3.24	2.77761			3.24	1.82791	3.24	2.77761
3.25	1.83355	3.25	2.78618			3.25	1.83355	3.25	2.78618
3.26	1.83919	3.26	2.79476			3.26	1.83919	3.26	2.79476
3.27	1.84484	3.27	2.80333			3.27	1.84484	3.27	2.80333
3.28	1.85048	3.28	2.81191			3.28	1.85048	3.28	2.81191
3.29	1.85612	3.29	2.82048			3.29	1.85612	3.29	2.82048
3.3	1.86177	3.3	2.82906			3.3	1.86177	3.3	2.82906
3.31	1.86741	3.31	2.83763			3.31	1.86741	3.31	2.83763
3.32	1.87305	3.32	2.84621			3.32	1.87305	3.32	2.84621
3.33	1.8787	3.33	2.85478			3.33	1.8787	3.33	2.85478
3.34	1.88434	3.34	2.86336			3.34	1.88434	3.34	2.86336
3.35	1.88998	3.35	2.87193			3.35	1.88998	3.35	2.87193
3.36	1.89563	3.36	2.88051			3.36	1.89563	3.36	2.88051
3.37	1.90127	3.37	2.88908			3.37	1.90127	3.37	2.88908
3.38	1.90691	3.38	2.89766			3.38	1.90691	3.38	2.89766
3.39	1.91256	3.39	2.90623			3.39	1.91256	3.39	2.90623
3.4	1.9182	3.4	2.91481			3.4	1.9182	3.4	2.91481
3.41	1.92384	3.41	2.92338			3.41	1.92384	3.41	2.92338
3.42	1.92949	3.42	2.93196			3.42	1.92949	3.42	2.93196
3.43	1.93513	3.43	2.94053			3.43	1.93513	3.43	2.94053
3.44	1.94077	3.44	2.94911			3.44	1.94077	3.44	2.94911
3.45	1.94642	3.45	2.95768			3.45	1.94642	3.45	2.95768
3.46	1.95206	3.46	2.96626			3.46	1.95206	3.46	2.96626
3.47	1.9577	3.47	2.97484			3.47	1.9577	3.47	2.97484
3.48	1.96335	3.48	2.98341			3.48	1.96335	3.48	2.98341
3.49	1.96899	3.49	2.99199			3.49	1.96899	3.49	2.99199
3.5	1.97463	3.5	3.00056			3.5	1.97463	3.5	3.00056
3.51	1.98028	3.51	3.00914			3.51	1.98028	3.51	3.00914
3.52	1.98592	3.52	3.01771			3.52	1.98592	3.52	3.01771
3.53	1.99156	3.53	3.02629			3.53	1.99156	3.53	3.02629
3.54	1.99721	3.54	3.03486			3.54	1.99721	3.54	3.03486
3.55	2.00285	3.55	3.04344			3.55	2.00285	3.55	3.04344
3.56	2.00849	3.56	3.05202			3.56	2.00849	3.56	3.05202
3.57	2.01414	3.57	3.06059			3.57	2.01414	3.57	3.06059
3.58	2.01978	3.58	3.06917			3.58	2.01978	3.58	3.06917
3.59	2.02543	3.59	3.07774			3.59	2.02543	3.59	3.07774
3.6	2.03107	3.6	3.08632			3.6	2.03107	3.6	3.08632
3.61	2.03671	3.61	3.09489			3.61	2.03671	3.61	3.09489
3.62	2.04236	3.62	3.10347			3.62	2.04236	3.62	3.10347
3.63	2.048	3.63	3.11204			3.63	2.048	3.63	3.11204
3.64	2.05364	3.64	3.12062			3.64	2.05364	3.64	3.12062
3.65	2.05929	3.65	3.1292			3.65	2.05929	3.65	3.1292
3.66	2.06493	3.66	3.13777			3.66	2.06493	3.66	3.13777
3.67	2.07058	3.67	3.14635			3.67	2.07058	3.67	3.14635
3.68	2.07622	3.68	3.15492			3.68	2.07622	3.68	3.15492
3.69	2.08186	3.69	3.1635			3.69	2.08186	3.69	3.1635
3.7	2.08751	3.7	3.17208			3.7	2.08751	3.7	3.17208
3.71	2.09315	3.71	3.18065			3.71	2.09315	3.71	3.18065
3.72	2.09879	3.72	3.18923			3.72	2.09879	3.72	3.18923
3.73	2.10444	3.73	3.1978			3.73	2.10444	3.73	3.1978
3.74	2.11008	3.74	3.20638			3.74	2.11008	3.74	3.20638
3.75	2.11573	3.75	3.21495			3.75	2.11573	3.75	3.21495
3.76	2.12137	3.76	3.22353			3.76	2.12137	3.76	3.22353
3.77	2.12701	3.77	3.23211			3.77	2.12701	3.77	3.23211
3.78	2.13266	3.78	3.24068			3.78	2.13266	3.78	3.24068
3.79	2.1383	3.79	3.24926			3.79	2.1383	3.79	3.24926
3.8	2.14394	3.8	3.25784			3.8	2.14394	3.8	3.25784
3.81	2.14959	3.81	3.26641			3.81	2.14959	3.81	3.26641
3.82	2.15523	3.82	3.27499			3.82	2.15523	3.82	3.27499
3.83	2.16088	3.83	3.28356			3.83	2.16088	3.83	3.28356
3.84	2.16652	3.84	3.29214			3.84	2.16652	3.84	3.29214
3.85	2.17216	3.85	3.30072			3.85	2.17216	3.85	3.30072
3.86	2.17781	3.86	3.30929			3.86	2.17781	3.86	3.30929
3.87	2.18345	3.87	3.31787			3.87	2.18345	3.87	3.31787
3.88	2.1891	3.88	3.32644			3.88	2.1891	3.88	3.32644
3.89	2.19474	3.89	3.33502			3.89	2.19474	3.89	3.33502
3.9	2.20039	3.9	3.3436			3.9	2.20039	3.9	3.3436
3.91	2.20603	3.91	3.35217			3.91	2.20603	3.91	3.35217
3.92	2.21167	3.92	3.36075			3.92	2.21167	3.92	3.36075
3.93	2.21732	3.93	3.36933			3.93	2.21732	3.93	3.36933
3.94	2.22296	3.94	3.3779			3.94	2.22296	3.94	3.3779
3.95	2.22861	3.95	3.38648			3.95	2.22861	3.95	3.38648
3.96	2.23425	3.96	3.39506			3.96	2.23425	3.96	3.39506
3.97	2.23989	3.97	3.40363			3.97	2.23989	3.97	3.40363
3.98	2.24554	3.98	3.41221			3.98	2.24554	3.98	3.41221
3.99	2.25118	3.99	3.42079			3.99	2.25118	3.99	3.42079
4	2.25683	4	3.42936			4	2.25683	4	3.42936
4.01	2.26247	4.01	3.43794			4.01	2.26247	4.01	3.43794
4.02	2.26812	4.02	3.44651			4.02	2.26812	4.02	3.44651
4.03	2.27376	4.03	3.45509			4.03	2.27376	4.03	3.45509
4.04	2.2794	4.04	3.46367			4.04	2.2794	4.04	3.46367
4.05	2.28505	4.05	3.47224			4.05	2.28505	4.05	3.47224
4.06	2.29069	4.06	3.48082			4.06	2.29069	4.06	3.48082
4.07	2.29634	4.07	3.4894			4.07	2.29634	4.07	3.4894
4.08	2.30198	4.08	3.49797			4.08	2.30198	4.08	3.49797
4.09	2.30763	4.09	3.50655			4.09	2.30763	4.09	3.50655
4.1	2.31327	4.1	3.51513			4.1	2.31327	4.1	3.51513
4.11	2.31891	4.11	3.52371			4.11	2.31891	4.11	3.52371
4.12	2.32456	4.12	3.53228			4.12	2.32456	4.12	3.53228
4.13	2.3302	4.13	3.54086			4.13	2.3302	4.13	3.54086
4.14	2.33585	4.14	3.54944			4.14	2.33585	4.14	3.54944
4.15	2.34149	4.15	3.55801			4.15	2.34149	4.15	3.55801
4.16	2.34714	4.16	3.56659			4.16	2.34714	4.16	3.56659
4.17	2.35278	4.17	3.57517			4.17	2.35278	4.17	3.57517
4.18	2.35843	4.18	3.58374			4.18	2.35843	4.18	3.58374
4.19	2.36407	4.19	3.59232			4.19	2.36407	4.19	3.59232
4.2	2.36972	4.2	3.6009			4.2	2.36972	4.2	3.6009
4.21	2.37536	4.21	3.60947			4.21	2.37536	4.21	3.60947
4.22	2.381	4.22	3.61805			4.22	2.381	4.22	3.61805
4.23	2.38665	4.23	3.62663			4.23	2.38665	4.23	3.62663
4.24	2.39229	4.24	3.63521			4.24	2.39229	4.24	3.63521
4.25	2.39794	4.25	3.64378			4.25	2.39794	4.25	3.64378
4.26	2.40358	4.26	3.65236			4.26	2.40358	4.26	3.65236
4.27	2.40923	4.27	3.66094			4.27	2.40923	4.27	3.66094
4.28	2.41487	4.28	3.66951			4.28	2.41487	4.28	3.66951
4.29	2.42052	4.29	3.67809			4.29	2.42052	4.29	3.67809
4.3	2.42616	4.3	3.68667			4.3	2.42616	4.3	3.68667
4.31	2.43181	4.31	3.69525			4.31	2.43181	4.31	3.69525
4.32	2.43745	4.32	3.70382			4.32	2.43745	4.32	3.70382
4.33	2.4431	4.33	3.7124			4.33	2.4431	4.33	3.7124
4.34	2.44874	4.34	3.72098			4.34	2.44874	4.34	3.72098
4.35	2.45439	4.35	3.72956			4.35	2.45439	4.35	3.72956
4.36	2.46003	4.36	3.73813			4.36	2.46003	4.36	3.73813
4.37	2.46568	4.37	3.74671			4.37	2.46568	4.37	3.74671
4.38	2.47132	4.38	3.75529			4.38	2.47132	4.38	3.75529
4.39	2.47697	4.39	3.76387			4.39	2.47697	4.39	3.76387
4.4	2.48261	4.4	3.77244			4.4	2.48261	4.4	3.77244
4.41	2.48826	4.41	3.78102			4.41	2.48826	4.41	3.78102
4.42	2.4939	4.42	3.7896			4.42	2.4939	4.42	3.7896
4.43	2.49955	4.43	3.79818			4.43	2.49955	4.43	3.79818
4.44	2.50519	4.44	3.80675			4.44	2.50519	4.44	3.80675
4.45	2.51084	4.45	3.81533			4.45	2.51084	4.45	3.81533
4.46	2.51648	4.46	3.82391			4.46	2.51648	4.46	3.82391
4.47	2.52213	4.47	3.83249			4.47	2.52213	4.47	3.83249
4.48	2.52777	4.48	3.84106			4.48	2.52777	4.48	3.84106
4.49	2.53342	4.49	3.84964			4.49	2.53342	4.49	3.84964
4.5	2.53906	4.5	3.85822			4.5	2.53906	4.5	3.85822
4.51	2.54471	4.51	3.8668			4.51	2.54471	4.51	3.8668
4.52	2.55035	4.52	3.87538			4.52	2.55035	4.52	3.87538
4.53	2.556	4.53	3.88395			4.53	2.556	4.53	3.88395
4.54	2.56164	4.54	3.89253			4.54	2.56164	4.54	3.89253
4.55	2.56729	4.55	3.90111			4.55	2.56729	4.55	3.90111
4.56	2.57293	4.56	3.90969			4.56	2.57293	4.56	3.90969
4.57	2.57858	4.57	3.91827			4.57	2.57858	4.57	3.91827
4.58	2.58422	4.58	3.92684			4.58	2.58422	4.58	3.92684
4.59	2.58987	4.59	3.93542			4.59	2.58987	4.59	3.93542
4.6	2.59551	4.6	3.944			4.6	2.59551	4.6	3.944
4.61	2.60116	4.61	3.95258			4.61	2.60116	4.61	3.95258
4.62	2.6068	4.62	3.96116			4.62	2.6068	4.62	3.96116
4.63	2.61245	4.63	3.96973			4.63	2.61245	4.63	3.96973
4.64	2.61809	4.64	3.97831			4.64	2.61809	4.64	3.97831
4.65	2.62374	4.65	3.98689			4.65	2.62374	4.65	3.98689
4.66	2.62939	4.66	3.99547			4.66	2.62939	4.66	3.99547
4.67	2.63503	4.67	4.00405			4.67	2.63503	4.67	4.00405
4.68	2.64068	4.68	4.01263			4.68	2.64068	4.68	4.01263
4.69	2.64632	4.69	4.0212			4.69	2.64632	4.69	4.0212
4.7	2.65197	4.7	4.02978			4.7	2.65197	4.7	4.02978
4.71	2.65761	4.71	4.03836			4.71	2.65761	4.71	4.03836
4.72	2.66326	4.72	4.04694			4.72	2.66326	4.72	4.04694
4.73	2.6689	4.73	4.05552			4.73	2.6689	4.73	4.05552
4.74	2.67455	4.74	4.0641			4.74	2.67455	4.74	4.0641
4.75	2.6802	4.75	4.07267			4.75	2.6802	4.75	4.07267
4.76	2.68584	4.76	4.08125			4.76	2.68584	4.76	4.08125
4.77	2.69149	4.77	4.08983			4.77	2.69149	4.77	4.08983
4.78	2.69713	4.78	4.09841			4.78	2.69713	4.78	4.09841
4.79	2.70278	4.79	4.10699			4.79	2.70278	4.79	4.10699
4.8	2.70842	4.8	4.11557			4.8	2.70842	4.8	4.11557
4.81	2.71407	4.81	4.12415			4.81	2.71407	4.81	4.12415
4.82	2.71971	4.82	4.13272			4.82	2.71971	4.82	4.13272
4.83	2.72536	4.83	4.1413			4.83	2.72536	4.83	4.1413
4.84	2.73101	4.84	4.14988			4.84	2.73101	4.84	4.14988
4.85	2.73665	4.85	4.15846			4.85	2.73665	4.85	4.15846
4.86	2.7423	4.86	4.16704			4.86	2.7423	4.86	4.16704
4.87	2.74794	4.87	4.17562			4.87	2.74794	4.87	4.17562
4.88	2.75359	4.88	4.1842			4.88	2.75359	4.88	4.1842
4.89	2.75924	4.89	4.19278			4.89	2.75924	4.89	4.19278
4.9	2.76488	4.9	4.20136			4.9	2.76488	4.9	4.20136
4.91	2.77053	4.91	4.20993			4.91	2.77053	4.91	4.20993
4.92	2.77617	4.92	4.21851			4.92	2.77617	4.92	4.21851
4.93	2.78182	4.93	4.22709			4.93	2.78182	4.93	4.22709
4.94	2.78747	4.94	4.23567			4.94	2.78747	4.94	4.23567
4.95	2.79311	4.95	4.24425			4.95	2.79311	4.95	4.24425
4.96	2.79876	4.96	4.25283			4.96	2.79876	4.96	4.25283
4.97	2.8044	4.97	4.26141			4.97	2.8044	4.97	4.26141
4.98	2.81005	4.98	4.26999			4.98	2.81005	4.98	4.26999
4.99	2.8157	4.99	4.27857			4.99	2.8157	4.99	4.27857
5	2.82134	5	4.28715			5	2.82134	5	4.28715
5.01	2.82699	5.01	4.29573			5.01	2.82699	5.01	4.29573
5.02	2.83263	5.02	4.3043			5.02	2.83263	5.02	4.3043
5.03	2.83828	5.03	4.31288			5.03	2.83828	5.03	4.31288
5.04	2.84393	5.04	4.32146			5.04	2.84393	5.04	4.32146
5.05	2.84957	5.05	4.33004			5.05	2.84957	5.05	4.33004
5.06	2.85522	5.06	4.33862			5.06	2.85522	5.06	4.33862
5.07	2.86086	5.07	4.3472			5.07	2.86086	5.07	4.3472
5.08	2.86651	5.08	4.35578			5.08	2.86651	5.08	4.35578
5.09	2.87216	5.09	4.36436			5.09	2.87216	5.09	4.36436
5.1	2.8778	5.1	4.37294			5.1	2.8778	5.1	4.37294
5.11	2.88345	5.11	4.38152			5.11	2.88345	5.11	4.38152
5.12	2.8891	5.12	4.3901			5.12	2.8891	5.12	4.3901
5.13	2.89474	5.13	4.39868			5.13	2.89474	5.13	4.39868
5.14	2.90039	5.14	4.40726			5.14	2.90039	5.14	4.40726
5.15	2.90604	5.15	4.41584			5.15	2.90604	5.15	4.41584
5.16	2.91168	5.16	4.42442			5.16	2.91168	5.16	4.42442
5.17	2.91733	5.17	4.433			5.17	2.91733	5.17	4.433
5.18	2.92297	5.18	4.44158			5.18	2.92297	5.18	4.44158
5.19	2.92862	5.19	4.45016			5.19	2.92862	5.19	4.45016
5.2	2.93427	5.2	4.45874			5.2	2.93427	5.2	4.45874
5.21	2.93991	5.21	4.46732			5.21	2.93991	5.21	4.46732
5.22	2.94556	5.22	4.4759			5.22	2.94556	5.22	4.4759
5.23	2.95121	5.23	4.48448			5.23	2.95121	5.23	4.48448
5.24	2.95685	5.24	4.49306			5.24	2.95685	5.24	4.49306
5.25	2.9625	5.25	4.50164			5.25	2.9625	5.25	4.50164
5.26	2.96815	5.26	4.51022			5.26	2.96815	5.26	4.51022
5.27	2.97379	5.27	4.5188			5.27	2.97379	5.27	4.5188
5.28	2.97944	5.28	4.52738			5.28	2.97944	5.28	4.52738
5.29	2.98509	5.29	4.53596			5.29	2.98509	5.29	4.53596
5.3	2.99073	5.3	4.54454			5.3	2.99073	5.3	4.54454
5.31	2.99638	5.31	4.55312			5.31	2.99638	5.31	4.55312
5.32	3.00203	5.32	4.5617			5.32	3.00203	5.32	4.5617
5.33	3.00767	5.33	4.57028			5.33	3.00767	5.33	4.57028
5.34	3.01332	5.34	4.57886			5.34	3.01332	5.34	4.57886
5.35	3.01897	5.35	4.58744			5.35	3.01897	5.35	4.58744
5.36	3.02461	5.36	4.59602			5.36	3.02461	5.36	4.59602
5.37	3.03026	5.37	4.6046			5.37	3.03026	5.37	4.6046
5.38	3.03591	5.38	4.61318			5.38	3.03591	5.38	4.61318
5.39	3.04156	5.39	4.62176			5.39	3.04156	5.39	4.62176
5.4	3.0472	5.4	4.63034			5.4	3.0472	5.4	4.63034
5.41	3.05285	5.41	4.63892			5.41	3.05285	5.41	4.63892
5.42	3.0585	5.42	4.6475			5.42	3.0585	5.42	4.6475
5.43	3.06414	5.43	4.65608			5.43	3.06414	5.43	4.65608
5.44	3.06979	5.44	4.66466			5.44	3.06979	5.44	4.66466
5.45	3.07544	5.45	4.67324			5.45	3.07544	5.45	4.67324
5.46	3.08108	5.46	4.68182			5.46	3.08108	5.46	4.68182
5.47	3.08673	5.47	4.6904			5.47	3.08673	5.47	4.6904
5.48	3.09238	5.48	4.69898			5.48	3.09238	5.48	4.69898
5.49	3.09803	5.49	4.70756			5.49	3.09803	5.49	4.70756
5.5	3.10367	5.5	4.71615			5.5	3.10367	5.5	4.71615
5.51	3.10932	5.51	4.72473			5.51	3.10932	5.51	4.72473
5.52	3.11497	5.52	4.73331			5.52	3.11497	5.52	4.73331
5.53	3.12061	5.53	4.74189			5.53	3.12061	5.53	4.74189
5.54	3.12626	5.54	4.75047			5.54	3.12626	5.54	4.75047
5.55	3.13191	5.55	4.75905			5.55	3.13191	5.55	4.75905
5.56	3.13756	5.56	4.76763			5.56	3.13756	5.56	4.76763
5.57	3.1432	5.57	4.77621			5.57	3.1432	5.57	4.77621
5.58	3.14885	5.58	4.78479			5.58	3.14885	5.58	4.78479
5.59	3.1545	5.59	4.79337			5.59	3.1545	5.59	4.79337
5.6	3.16015	5.6	4.80195			5.6	3.16015	5.6	4.80195
5.61	3.16579	5.61	4.81054			5.61	3.16579	5.61	4.81054
5.62	3.17144	5.62	4.81912			5.62	3.17144	5.62	4.81912
5.63	3.17709	5.63	4.8277			5.63	3.17709	5.63	4.8277
5.64	3.18274	5.64	4.83628			5.64	3.18274	5.64	4.83628
5.65	3.18838	5.65	4.84486			5.65	3.18838	5.65	4.84486
5.66	3.19403	5.66	4.85344			5.66	3.19403	5.66	4.85344
5.67	3.19968	5.67	4.86202			5.67	3.19968	5.67	4.86202
5.68	3.20533	5.68	4.8706			5.68	3.20533	5.68	4.8706
5.69	3.21097	5.69	4.87919			5.69	3.21097	5.69	4.87919
5.7	3.21662	5.7	4.88777			5.7	3.21662	5.7	4.88777
5.71	3.22227	5.71	4.89635			5.71	3.22227	5.71	4.89635
5.72	3.22792	5.72	4.90493			5.72	3.22792	5.72	4.90493
5.73	3.23356	5.73	4.91351			5.73	3.23356	5.73	4.91351
5.74	3.23921	5.74	4.92209			5.74	3.23921	5.74	4.92209
5.75	3.24486	5.75	4.93068			5.75	3.24486	5.75	4.93068
5.76	3.25051	5.76	4.93926			5.76	3.25051	5.76	4.93926
5.77	3.25616	5.77	4.94784			5.77	3.25616	5.77	4.94784
5.78	3.2618	5.78	4.95642			5.78	3.2618	5.78	4.95642
5.79	3.26745	5.79	4.965			5.79	3.26745	5.79	4.965
5.8	3.2731	5.8	4.97358			5.8	3.2731	5.8	4.97358
5.81	3.27875	5.81	4.98217			5.81	3.27875	5.81	4.98217
5.82	3.28439	5.82	4.99075			5.82	3.28439	5.82	4.99075
5.83	3.29004	5.83	4.99933			5.83	3.29004	5.83	4.99933
5.84	3.29569	5.84	5.00791			5.84	3.29569	5.84	5.00791
5.85	3.30134	5.85	5.01649			5.85	3.30134	5.85	5.01649
5.86	3.30699	5.86	5.02507			5.86	3.30699	5.86	5.02507
5.87	3.31263	5.87	5.03366			5.87	3.31263	5.87	5.03366
5.88	3.31828	5.88	5.04224			5.88	3.31828	5.88	5.04224
5.89	3.32393	5.89	5.05082			5.89	3.32393	5.89	5.05082
5.9	3.32958	5.9	5.0594			5.9	3.32958	5.9	5.0594
5.91	3.33523	5.91	5.06799			5.91	3.33523	5.91	5.06799
5.92	3.34088	5.92	5.07657			5.92	3.34088	5.92	5.07657
5.93	3.34652	5.93	5.08515			5.93	3.34652	5.93	5.08515
5.94	3.35217	5.94	5.09373			5.94	3.35217	5.94	5.09373
5.95	3.35782	5.95	5.10231			5.95	3.35782	5.95	5.10231
5.96	3.36347	5.96	5.1109			5.96	3.36347	5.96	5.1109
5.97	3.36912	5.97	5.11948			5.97	3.36912	5.97	5.11948
5.98	3.37476	5.98	5.12806			5.98	3.37476	5.98	5.12806
5.99	3.38041	5.99	5.13664			5.99	3.38041	5.99	5.13664
6	3.38606	6	5.14523			6	3.38606	6	5.14523
6.01	3.39171	6.01	5.15381			6.01	3.39171	6.01	5.15381
6.02	3.39736	6.02	5.16239			6.02	3.39736	6.02	5.16239
6.03	3.40301	6.03	5.17097			6.03	3.40301	6.03	5.17097
6.04	3.40865	6.04	5.17956			6.04	3.40865	6.04	5.17956
6.05	3.4143	6.05	5.18814			6.05	3.4143	6.05	5.18814
6.06	3.41995	6.06	5.19672			6.06	3.41995	6.06	5.19672
6.07	3.4256	6.07	5.2053			6.07	3.4256	6.07	5.2053
6.08	3.43125	6.08	5.21389			6.08	3.43125	6.08	5.21389
6.09	3.4369	6.09	5.22247			6.09	3.4369	6.09	5.22247
6.1	3.44255	6.1	5.23105			6.1	3.44255	6.1	5.23105
6.11	3.44819	6.11	5.23964			6.11	3.44819	6.11	5.23964
6.12	3.45384	6.12	5.24822			6.12	3.45384	6.12	5.24822
6.13	3.45949	6.13	5.2568			6.13	3.45949	6.13	5.2568
6.14	3.46514	6.14	5.26538			6.14	3.46514	6.14	5.26538
6.15	3.47079	6.15	5.27397			6.15	3.47079	6.15	5.27397
6.16	3.47644	6.16	5.28255			6.16	3.47644	6.16	5.28255
6.17	3.48209	6.17	5.29113			6.17	3.48209	6.17	5.29113
6.18	3.48774	6.18	5.29972			6.18	3.48774	6.18	5.29972
6.19	3.49338	6.19	5.3083			6.19	3.49338	6.19	5.3083
6.2	3.49903	6.2	5.31688			6.2	3.49903	6.2	5.31688
6.21	3.50468	6.21	5.32547			6.21	3.50468	6.21	5.32547
6.22	3.51033	6.22	5.33405			6.22	3.51033	6.22	5.33405
6.23	3.51598	6.23	5.34263			6.23	3.51598	6.23	5.34263
6.24	3.52163	6.24	5.35122			6.24	3.52163	6.24	5.35122
6.25	3.52728	6.25	5.3598			6.25	3.52728	6.25	5.3598
6.26	3.53293	6.26	5.36838			6.26	3.53293	6.26	5.36838
6.27	3.53858	6.27	5.37697			6.27	3.53858	6.27	5.37697
6.28	3.54423	6.28	5.38555			6.28	3.54423	6.28	5.38555
6.29	3.54987	6.29	5.39413			6.29	3.54987	6.29	5.39413
6.3	3.55552	6.3	5.40272			6.3	3.55552	6.3	5.40272
6.31	3.56117	6.31	5.4113			6.31	3.56117	6.31	5.4113
6.32	3.56682	6.32	5.41988			6.32	3.56682	6.32	5.41988
6.33	3.57247	6.33	5.42847			6.33	3.57247	6.33	5.42847
6.34	3.57812	6.34	5.43705			6.34	3.57812	6.34	5.43705
6.35	3.58377	6.35	5.44563			6.35	3.58377	6.35	5.44563
6.36	3.58942	6.36	5.45422			6.36	3.58942	6.36	5.45422
6.37	3.59507	6.37	5.4628			6.37	3.59507	6.37	5.4628
6.38	3.60072	6.38	5.47139			6.38	3.60072	6.38	5.47139
6.39	3.60637	6.39	5.47997			6.39	3.60637	6.39	5.47997
6.4	3.61202	6.4	5.48855			6.4	3.61202	6.4	5.48855
6.41	3.61767	6.41	5.49714			6.41	3.61767	6.41	5.49714
6.42	3.62331	6.42	5.50572			6.42	3.62331	6.42	5.50572
6.43	3.62896	6.43	5.51431			6.43	3.62896	6.43	5.51431
6.44	3.63461	6.44	5.52289			6.44	3.63461	6.44	5.52289
6.45	3.64026	6.45	5.53147			6.45	3.64026	6.45	5.53147
6.46	3.64591	6.46	5.54006			6.46	3.64591	6.46	5.54006
6.47	3.65156	6.47	5.54864			6.47	3.65156	6.47	5.54864
6.48	3.65721	6.48	5.55723			6.48	3.65721	6.48	5.55723
6.49	3.66286	6.49	5.56581			6.49	3.66286	6.49	5.56581
6.5	3.66851	6.5	5.5744			6.5	3.66851	6.5	5.5744
6.51	3.67416	6.51	5.58298			6.51	3.67416	6.51	5.58298
6.52	3.67981	6.52	5.59156			6.52	3.67981	6.52	5.59156
6.53	3.68546	6.53	5.60015			6.53	3.68546	6.53	5.60015
6.54	3.69111	6.54	5.60873			6.54	3.69111	6.54	5.60873
6.55	3.69676	6.55	5.61732			6.55	3.69676	6.55	5.61732
6.56	3.70241	6.56	5.6259			6.56	3.70241	6.56	5.6259
6.57	3.70806	6.57	5.63449			6.57	3.70806	6.57	5.63449
6.58	3.71371	6.58	5.64307			6.58	3.71371	6.58	5.64307
6.59	3.71936	6.59	5.65166			6.59	3.71936	6.59	5.65166
6.6	3.72501	6.6	5.66024			6.6	3.72501	6.6	5.66024
6.61	3.73066	6.61	5.66883			6.61	3.73066	6.61	5.66883
6.62	3.73631	6.62	5.67741			6.62	3.73631	6.62	5.67741
6.63	3.74196	6.63	5.686			6.63	3.74196	6.63	5.686
6.64	3.74761	6.64	5.69458			6.64	3.74761	6.64	5.69458
6.65	3.75326	6.65	5.70316			6.65	3.75326	6.65	5.70316
6.66	3.75891	6.66	5.71175			6.66	3.75891	6.66	5.71175
6.67	3.76456	6.67	5.72033			6.67	3.76456	6.67	5.72033
6.68	3.77021	6.68	5.72892			6.68	3.77021	6.68	5.72892
6.69	3.77586	6.69	5.7375			6.69	3.77586	6.69	5.7375
6.7	3.78151	6.7	5.74609			6.7	3.78151	6.7	5.74609
6.71	3.78716	6.71	5.75468			6.71	3.78716	6.71	5.75468
6.72	3.79281	6.72	5.76326			6.72	3.79281	6.72	5.76326
6.73	3.79846	6.73	5.77185			6.73	3.79846	6.73	5.77185
6.74	3.80411	6.74	5.78043			6.74	3.80411	6.74	5.78043
6.75	3.80976	6.75	5.78902			6.75	3.80976	6.75	5.78902
6.76	3.81541	6.76	5.7976			6.76	3.81541	6.76	5.7976
6.77	3.82106	6.77	5.80619			6.77	3.82106	6.77	5.80619
6.78	3.82671	6.78	5.81477			6.78	3.82671	6.78	5.81477
6.79	3.83236	6.79	5.82336			6.79	3.83236	6.79	5.82336
6.8	3.83801	6.8	5.83194			6.8	3.83801	6.8	5.83194
6.81	3.84366	6.81	5.84053			6.81	3.84366	6.81	5.84053
6.82	3.84931	6.82	5.84911			6.82	3.84931	6.82	5.84911
6.83	3.85496	6.83	5.8577			6.83	3.85496	6.83	5.8577
6.84	3.86061	6.84	5.86629			6.84	3.86061	6.84	5.86629
6.85	3.86627	6.85	5.87487			6.85	3.86627	6.85	5.87487
6.86	3.87192	6.86	5.88346			6.86	3.87192	6.86	5.88346
6.87	3.87757	6.87	5.89204			6.87	3.87757	6.87	5.89204
6.88	3.88322	6.88	5.90063			6.88	3.88322	6.88	5.90063
6.89	3.88887	6.89	5.90921			6.89	3.88887	6.89	5.90921
6.9	3.89452	6.9	5.9178			6.9	3.89452	6.9	5.9178
6.91	3.90017	6.91	5.92639			6.91	3.90017	6.91	5.92639
6.92	3.90582	6.92	5.93497			6.92	3.90582	6.92	5.93497
6.93	3.91147	6.93	5.94356			6.93	3.91147	6.93	5.94356
6.94	3.91712	6.94	5.95214			6.94	3.91712	6.94	5.95214
6.95	3.92277	6.95	5.96073			6.95	3.92277	6.95	5.96073
6.96	3.92842	6.96	5.96932			6.96	3.92842	6.96	5.96932
6.97	3.93407	6.97	5.9779			6.97	3.93407	6.97	5.9779
6.98	3.93973	6.98	5.98649			6.98	3.93973	6.98	5.98649
6.99	3.94538	6.99	5.99507			6.99	3.94538	6.99	5.99507
7	3.95103	7	6.00366			7	3.95103	7	6.00366
7.01	3.95668	7.01	6.01225			7.01	3.95668	7.01	6.01225
7.02	3.96233	7.02	6.02083			7.02	3.96233	7.02	6.02083
7.03	3.96798	7.03	6.02942			7.03	3.96798	7.03	6.02942
7.04	3.97363	7.04	6.03801			7.04	3.97363	7.04	6.03801
7.05	3.97928	7.05	6.04659			7.05	3.97928	7.05	6.04659
7.06	3.98493	7.06	6.05518			7.06	3.98493	7.06	6.05518
7.07	3.99059	7.07	6.06377			7.07	3.99059	7.07	6.06377
7.08	3.99624	7.08	6.07235			7.08	3.99624	7.08	6.07235
7.09	4.00189	7.09	6.08094			7.09	4.00189	7.09	6.08094
7.1	4.00754	7.1	6.08953			7.1	4.00754	7.1	6.08953
7.11	4.01319	7.11	6.09811			7.11	4.01319	7.11	6.09811
7.12	4.01884	7.12	6.1067			7.12	4.01884	7.12	6.1067
7.13	4.02449	7.13	6.11529			7.13	4.02449	7.13	6.11529
7.14	4.03014	7.14	6.12387			7.14	4.03014	7.14	6.12387
7.15	4.0358	7.15	6.13246			7.15	4.0358	7.15	6.13246
7.16	4.04145	7.16	6.14105			7.16	4.04145	7.16	6.14105
7.17	4.0471	7.17	6.14963			7.17	4.0471	7.17	6.14963
7.18	4.05275	7.18	6.15822			7.18	4.05275	7.18	6.15822
7.19	4.0584	7.19	6.16681			7.19	4.0584	7.19	6.16681
7.2	4.06405	7.2	6.1754			7.2	4.06405	7.2	6.1754
7.21	4.06971	7.21	6.18398			7.21	4.06971	7.21	6.18398
7.22	4.07536	7.22	6.19257			7.22	4.07536	7.22	6.19257
7.23	4.08101	7.23	6.20116			7.23	4.08101	7.23	6.20116
7.24	4.08666	7.24	6.20975			7.24	4.08666	7.24	6.20975
7.25	4.09231	7.25	6.21833			7.25	4.09231	7.25	6.21833
7.26	4.09796	7.26	6.22692			7.26	4.09796	7.26	6.22692
7.27	4.10362	7.27	6.23551			7.27	4.10362	7.27	6.23551
7.28	4.10927	7.28	6.24409			7.28	4.10927	7.28	6.24409
7.29	4.11492	7.29	6.25268			7.29	4.11492	7.29	6.25268
7.3	4.12057	7.3	6.26127			7.3	4.12057	7.3	6.26127
7.31	4.12622	7.31	6.26986			7.31	4.12622	7.31	6.26986
7.32	4.13188	7.32	6.27845			7.32	4.13188	7.32	6.27845
7.33	4.13753	7.33	6.28703			7.33	4.13753	7.33	6.28703
7.34	4.14318	7.34	6.29562			7.34	4.14318	7.34	6.29562
7.35	4.14883	7.35	6.30421			7.35	4.14883	7.35	6.30421
7.36	4.15448	7.36	6.3128			7.36	4.15448	7.36	6.3128
7.37	4.16014	7.37	6.32138			7.37	4.16014	7.37	6.32138
7.38	4.16579	7.38	6.32997			7.38	4.16579	7.38	6.32997
7.39	4.17144	7.39	6.33856			7.39	4.17144	7.39	6.33856
7.4	4.17709	7.4	6.34715			7.4	4.17709	7.4	6.34715
7.41	4.18274	7.41	6.35574			7.41	4.18274	7.41	6.35574
7.42	4.1884	7.42	6.36432			7.42	4.1884	7.42	6.36432
7.43	4.19405	7.43	6.37291			7.43	4.19405	7.43	6.37291
7.44	4.1997	7.44	6.3815			7.44	4.1997	7.44	6.3815
7.45	4.20535	7.45	6.39009			7.45	4.20535	7.45	6.39009
7.46	4.21101	7.46	6.39868			7.46	4.21101	7.46	6.39868
7.47	4.21666	7.47	6.40727			7.47	4.21666	7.47	6.40727
7.48	4.22231	7.48	6.41585			7.48	4.22231	7.48	6.41585
7.49	4.22796	7.49	6.42444			7.49	4.22796	7.49	6.42444
7.5	4.23362	7.5	6.43303			7.5	4.23362	7.5	6.43303
7.51	4.23927	7.51	6.44162			7.51	4.23927	7.51	6.44162
7.52	4.24492	7.52	6.45021			7.52	4.24492	7.52	6.45021
7.53	4.25057	7.53	6.4588			7.53	4.25057	7.53	6.4588
7.54	4.25623	7.54	6.46738			7.54	4.25623	7.54	6.46738
7.55	4.26188	7.55	6.47597			7.55	4.26188	7.55	6.47597
7.56	4.26753	7.56	6.48456			7.56	4.26753	7.56	6.48456
7.57	4.27318	7.57	6.49315			7.57	4.27318	7.57	6.49315
7.58	4.27884	7.58	6.50174			7.58	4.27884	7.58	6.50174
7.59	4.28449	7.59	6.51033			7.59	4.28449	7.59	6.51033
7.6	4.29014	7.6	6.51892			7.6	4.29014	7.6	6.51892
7.61	4.29579	7.61	6.52751			7.61	4.29579	7.61	6.52751
7.62	4.30145	7.62	6.5361			7.62	4.30145	7.62	6.5361
7.63	4.3071	7.63	6.54468			7.63	4.3071	7.63	6.54468
7.64	4.31275	7.64	6.55327			7.64	4.31275	7.64	6.55327
7.65	4.31841	7.65	6.56186			7.65	4.31841	7.65	6.56186
7.66	4.32406	7.66	6.57045			7.66	4.32406	7.66	6.57045
7.67	4.32971	7.67	6.57904			7.67	4.32971	7.67	6.57904
7.68	4.33537	7.68	6.58763			7.68	4.33537	7.68	6.58763
7.69	4.34102	7.69	6.59622			7.69	4.34102	7.69	6.59622
7.7	4.34667	7.7	6.60481			7.7	4.34667	7.7	6.60481
7.71	4.35233	7.71	6.4324			7.71	4.35233	7.71	6.6134
7.72	4.35798	7.72	6.08131			7.72	4.35798	7.72	6.62199
7.73	4.36363	7.73	5.73022			7.73	4.36363	7.73	6.63058
7.74	4.36928	7.74	5.37913			7.74	4.36928	7.74	6.63917
7.75	4.37494	7.75	5.02804			7.75	4.37494	7.75	6.64776
7.76	4.38059	7.76	4.67694			7.76	4.38059	7.76	6.65635
7.77	4.38624	7.77	4.32584			7.77	4.38624	7.77	6.66494
7.78	4.3919	7.78	3.97474			7.78	4.3919	7.78	6.67353
7.79	4.39755	7.79	3.62364			7.79	4.39755	7.79	6.68211
7.8	4.4032	7.8	3.27254			7.8	4.4032	7.8	6.6907
7.81	4.40886	7.81	2.92144			7.81	4.40886	7.81	6.69929
7.82	4.41451	7.82	2.57033			7.82	4.41451	7.82	6.70788
7.83	4.42017	7.83	2.21922			7.83	4.42017	7.83	6.71647
7.84	4.42582	7.84	1.86811			7.84	4.42582	7.84	6.72506
7.85	4.43147	7.85	1.517			7.85	4.43147	7.85	6.73365
7.86	4.43713	7.86	1.16589			7.86	4.43713	7.86	6.74224
7.87	4.44278	7.87	0.814776			7.87	4.44278	7.87	6.75083
7.88	4.44843	7.88	0.46366			7.88	4.44843	7.88	6.75942
7.89	4.45409	7.89	0.112542			7.89	4.45409	7.89	6.76801
7.9	4.45974	7.9	-0.238577			7.9	4.45974	7.9	6.77661
7.91	4.46539	7.91	-0.589698			7.91	4.46539	7.91	6.7852
7.92	4.47105					7.92	4.47105	7.92	6.79379
7.93	4.4767					7.93	4.4767	7.93	6.80238
7.94	4.48236					7.94	4.48236	7.94	6.81097
7.95	4.48801					7.95	4.48801	7.95	6.81956
7.96	4.49366					7.96	4.49366	7.96	6.82815
7.97	4.49932					7.97	4.49932	7.97	6.83674
7.98	4.50497					7.98	4.50497	7.98	6.84533
7.99	4.51063					7.99	4.51063	7.99	6.85392
8	4.51628					8	4.51628	8	6.86251
8.01	4.52193					8.01	4.52193	8.01	6.8711
8.02	4.52759					8.02	4.52759	8.02	6.87969
8.03	4.53324					8.03	4.53324	8.03	6.88828
8.04	4.5389					8.04	4.5389	8.04	6.89687
8.05	4.54455					8.05	4.54455	8.05	6.90546
8.06	4.55021					8.06	4.55021	8.06	6.91406
8.07	4.55586					8.07	4.55586	8.07	6.92265
8.08	4.56151					8.08	4.56151	8.08	6.93124
8.09	4.56717					8.09	4.56717	8.09	6.93983
8.1	4.57282					8.1	4.57282	8.1	6.94842
8.11	4.57848					8.11	4.57848	8.11	6.95701
8.12	4.58413					8.12	4.58413	8.12	6.9656
8.13	4.58979					8.13	4.58979	8.13	6.97419
8.14	4.59544					8.14	4.59544	8.14	6.98279
8.15	4.6011					8.15	4.6011	8.15	6.99138
8.16	4.60675					8.16	4.60675	8.16	6.99997
8.17	4.6124					8.17	4.6124	8.17	7.00856
8.18	4.61806					8.18	4.61806	8.18	7.01715
8.19	4.62371					8.19	4.62371	8.19	7.02574
8.2	4.62937					8.2	4.62937	8.2	7.03434
8.21	4.63502					8.21	4.63502	8.21	7.04293
8.22	4.64068					8.22	4.64068	8.22	7.05152
8.23	4.64633					8.23	4.64633	8.23	7.06011
8.24	4.65199					8.24	4.65199	8.24	7.0687
8.25	4.65764					8.25	4.65764	8.25	7.07729
8.26	4.6633					8.26	4.6633	8.26	7.08589
8.27	4.66895					8.27	4.66895	8.27	7.09448
8.28	4.67461					8.28	4.67461	8.28	7.10307
8.29	4.68026					8.29	4.68026	8.29	7.11166
8.3	4.68592					8.3	4.68592	8.3	7.12025
8.31	4.69157					8.31	4.69157	8.31	7.12885
8.32	4.69723					8.32	4.69723	8.32	7.13744
8.33	4.70288					8.33	4.70288	8.33	7.14603
8.34	4.70854					8.34	4.70854	8.34	7.15462
8.35	4.71419					8.35	4.71419	8.35	7.16322
8.36	4.71985					8.36	4.71985	8.36	7.17181
8.37	4.7255					8.37	4.7255	8.37	7.1804
8.38	4.73116					8.38	4.73116	8.38	7.18899
8.39	4.73682					8.39	4.73682	8.39	7.19759
8.4	4.74247					8.4	4.74247	8.4	7.20618
8.41	4.74813					8.41	4.74813	8.41	7.21477
8.42	4.75378					8.42	4.75378	8.42	7.22336
8.43	4.75944					8.43	4.75944	8.43	7.23196
8.44	4.76509					8.44	4.76509	8.44	7.24055
8.45	4.77075					8.45	4.77075	8.45	7.24914
8.46	4.7764					8.46	4.7764	8.46	7.25774
8.47	4.78206					8.47	4.78206	8.47	7.26633
8.48	4.78772					8.48	4.78772	8.48	7.27492
8.49	4.79337					8.49	4.79337	8.49	7.28352
8.5	4.79903					8.5	4.79903	8.5	7.29211
8.51	4.80468					8.51	4.80468	8.51	7.3007
8.52	4.81034					8.52	4.81034	8.52	7.3093
8.53	4.81599					8.53	4.81599	8.53	7.31789
8.54	4.82165					8.54	4.82165	8.54	7.32648
8.55	4.82731					8.55	4.82731	8.55	7.33508
8.56	4.83296					8.56	4.83296	8.56	7.34367
8.57	4.83862					8.57	4.83862	8.57	7.35226
8.58	4.84427					8.58	4.84427	8.58	7.36086
8.59	4.84993					8.59	4.84993	8.59	7.36945
8.6	4.85559					8.6	4.85559	8.6	7.37804
8.61	4.86124					8.61	4.86124	8.61	7.38664
8.62	4.8669					8.62	4.8669	8.62	7.39523
8.63	4.87256					8.63	4.87256	8.63	7.40382
8.64	4.87821					8.64	4.87821	8.64	7.41242
8.65	4.88387					8.65	4.88387	8.65	7.42101
8.66	4.88952					8.66	4.88952	8.66	7.42961
8.67	4.89518					8.67	4.89518	8.67	7.4382
8.68	4.90084					8.68	4.90084	8.68	7.44679
8.69	4.90649					8.69	4.90649	8.69	7.45539
8.7	4.91215					8.7	4.91215	8.7	7.46398
8.71	4.91781					8.71	4.91781	8.71	7.47258
8.72	4.92346					8.72	4.92346	8.72	7.48117
8.73	4.92912					8.73	4.92912	8.73	7.48977
8.74	4.93478					8.74	4.93478	8.74	7.49836
8.75	4.94043					8.75	4.94043	8.75	7.50695
8.76	4.94609					8.76	4.94609	8.76	7.51555
8.77	4.95175					8.77	4.95175	8.77	7.52414
8.78	4.9574					8.78	4.9574	8.78	7.53274
8.79	4.96306					8.79	4.96306	8.79	7.54133
8.8	4.96872					8.8	4.96872	8.8	7.54993
8.81	4.97437					8.81	4.97437	8.81	7.55852
8.82	4.98003					8.82	4.98003	8.82	7.56712
8.83	4.98569					8.83	4.98569	8.83	7.57571
8.84	4.99134					8.84	4.99134	8.84	7.58431
8.85	4.997					8.85	4.997	8.85	7.5929
8.86	5.00266					8.86	5.00266	8.86	7.6015
8.87	5.00832					8.87	5.00832	8.87	7.61009
8.88	5.01397					8.88	5.01397	8.88	7.61869
8.89	5.01963					8.89	5.01963	8.89	7.62728
8.9	5.02529					8.9	5.02529	8.9	7.63588
8.91	5.03094					8.91	5.03094	8.91	7.64447
8.92	5.0366					8.92	5.0366	8.92	7.65307
8.93	5.04226					8.93	5.04226	8.93	7.66166
8.94	5.04792					8.94	5.04792	8.94	7.67026
8.95	5.05357					8.95	5.05357	8.95	7.67885
8.96	5.05923					8.96	5.05923	8.96	7.68745
8.97	5.06489					8.97	5.06489	8.97	7.69605
8.98	5.07055					8.98	5.07055	8.98	7.70464
8.99	5.0762					8.99	5.0762	8.99	7.71324
9	5.08186					9	5.08186	9	7.72183
9.01	5.08752					9.01	5.08752	9.01	7.73043
9.02	5.09318					9.02	5.09318	9.02	7.73902
9.03	5.09883					9.03	5.09883	9.03	7.74762
9.04	5.10449					9.04	5.10449	9.04	7.75622
9.05	5.11015					9.05	5.11015	9.05	7.76481
9.06	5.11581					9.06	5.11581	9.06	7.77341
9.07	5.12147					9.07	5.12147	9.07	7.782
9.08	5.12712					9.08	5.12712	9.08	7.7906
9.09	5.13278					9.09	5.13278	9.09	7.7992
9.1	5.13844					9.1	5.13844	9.1	7.80779
9.11	5.1441					9.11	5.1441	9.11	7.81639
9.12	5.14976					9.12	5.14976	9.12	7.82499
9.13	5.15541					9.13	5.15541	9.13	7.83358
9.14	5.16107					9.14	5.16107	9.14	7.84218
9.15	5.16673					9.15	5.16673	9.15	7.85078
9.16	5.17239					9.16	5.17239	9.16	7.85937
9.17	5.17805					9.17	5.17805	9.17	7.86797
9.18	5.1837					9.18	5.1837	9.18	7.87657
9.19	5.18936					9.19	5.18936	9.19	7.88516
9.2	5.19502					9.2	5.19502	9.2	7.89376
9.21	5.20068					9.21	5.20068	9.21	7.90236
9.22	5.20634					9.22	5.20634	9.22	7.91095
9.23	5.212					9.23	5.212	9.23	7.91955
9.24	5.21765					9.24	5.21765	9.24	7.92815
9.25	5.22331					9.25	5.22331	9.25	7.93674
9.26	5.22897					9.26	5.22897	9.26	7.94534
9.27	5.23463					9.27	5.23463	9.27	7.95394
9.28	5.24029					9.28	5.24029	9.28	7.96254
9.29	5.24595					9.29	5.24595	9.29	7.97113
9.3	5.25161					9.3	5.25161	9.3	7.97973
9.31	5.25726					9.31	5.25726	9.31	7.98833
9.32	5.26292					9.32	5.26292	9.32	7.99693
9.33	5.26858					9.33	5.26858	9.33	8.00552
9.34	5.27424					9.34	5.27424	9.34	8.01412
9.35	5.2799					9.35	5.2799	9.35	8.02272
9.36	5.28556					9.36	5.28556	9.36	8.03132
9.37	5.29122					9.37	5.29122	9.37	8.03991
9.38	5.29688					9.38	5.29688	9.38	8.04851
9.39	5.30254					9.39	5.30254	9.39	8.05711
9.4	5.3082					9.4	5.3082	9.4	8.06571
9.41	5.31385					9.41	5.31385	9.41	8.0743
9.42	5.31951					9.42	5.31951	9.42	8.0829
9.43	5.32517					9.43	5.32517	9.43	8.0915
9.44	5.33083					9.44	5.33083	9.44	8.1001
9.45	5.33649					9.45	5.33649	9.45	8.1087
9.46	5.34215					9.46	5.34215	9.46	8.1173
9.47	5.34781					9.47	5.34781	9.47	8.12589
9.48	5.35347					9.48	5.35347	9.48	8.13449
9.49	5.35913					9.49	5.35913	9.49	8.14309
9.5	5.36479					9.5	5.36479	9.5	8.15169
9.51	5.37045					9.51	5.37045	9.51	8.16029
9.52	5.37611					9.52	5.37611	9.52	8.16889
9.53	5.38177					9.53	5.38177	9.53	8.17749
9.54	5.38743					9.54	5.38743	9.54	8.18608
9.55	5.39309					9.55	5.39309	9.55	8.19468
9.56	5.39875					9.56	5.39875	9.56	8.20328
9.57	5.40441					9.57	5.40441	9.57	8.21188
9.58	5.41007					9.58	5.41007	9.58	8.22048
9.59	5.41572					9.59	5.41572	9.59	8.22908
9.6	5.42138					9.6	5.42138	9.6	8.23768
9.61	5.42704					9.61	5.42704	9.61	8.24628
9.62	5.4327					9.62	5.4327	9.62	8.25488
9.63	5.43836					9.63	5.43836	9.63	8.26347
9.64	5.44402					9.64	5.44402	9.64	8.27207
9.65	5.44968					9.65	5.44968	9.65	8.28067
9.66	5.45534					9.66	5.45534	9.66	8.28927
9.67	5.461					9.67	5.461	9.67	8.29787
9.68	5.46666					9.68	5.46666	9.68	8.30647
9.69	5.47233					9.69	5.47233	9.69	8.31507
9.7	5.47799					9.7	5.47799	9.7	8.32367
9.71	5.48365					9.71	5.48365	9.71	8.33227
9.72	5.48931					9.72	5.48931	9.72	8.34087
9.73	5.49497					9.73	5.49497	9.73	8.34947
9.74	5.50063					9.74	5.50063	9.74	8.35807
9.75	5.50629					9.75	5.50629	9.75	8.36667
9.76	5.51195					9.76	5.51195	9.76	8.37527
9.77	5.51761					9.77	5.51761	9.77	8.38387
9.78	5.52327					9.78	5.52327	9.78	8.39247
9.79	5.52893					9.79	5.52893	9.79	8.40107
9.8	5.53459					9.8	5.53459	9.8	8.40967
9.81	5.54025					9.81	5.54025	9.81	8.41827
9.82	5.54591					9.82	5.54591	9.82	8.42687
9.83	5.55157					9.83	5.55157	9.83	8.43547
9.84	5.55723					9.84	5.55723	9.84	8.44407
9.85	5.56289					9.85	5.56289	9.85	8.45267
9.86	5.56855					9.86	5.56855	9.86	8.46127
9.87	5.57422					9.87	5.57422	9.87	8.46987
9.88	5.57988					9.88	5.57988	9.88	8.47847
9.89	5.58554					9.89	5.58554	9.89	8.48707
9.9	5.5912					9.9	5.5912	9.9	8.49568
9.91	5.59686					9.91	5.59686	9.91	8.50428
9.92	5.60252					9.92	5.60252	9.92	8.51288
9.93	5.60818					9.93	5.60818	9.93	8.52148
9.94	5.61384					9.94	5.61384	9.94	8.53008
9.95	5.6195					9.95	5.6195	9.95	8.53868
9.96	5.62517					9.96	5.62517	9.96	8.54728
9.97	5.63083					9.97	5.63083	9.97	8.55588
9.98	5.63649					9.98	5.63649	9.98	8.56448
9.99	5.64215					9.99	5.64215	9.99	8.57309
10	5.64781					10	5.64781	10	8.58169
10.01	5.65347					10.01	5.65347	10.01	8.59029
10.02	5.65913					10.02	5.65913	10.02	8.59889
10.03	5.6648					10.03	5.6648	10.03	8.60749
10.04	5.67046					10.04	5.67046	10.04	8.61609
10.05	5.67612					10.05	5.67612	10.05	8.62469
10.06	5.68178					10.06	5.68178	10.06	8.6333
10.07	5.68744					10.07	5.68744	10.07	8.6419
10.08	5.6931					10.08	5.6931	10.08	8.6505
10.09	5.69877					10.09	5.69877	10.09	8.6591
10.1	5.70443					10.1	5.70443	10.1	8.6677
10.11	5.71009					10.11	5.71009	10.11	8.67631
10.12	5.71575					10.12	5.71575	10.12	8.68491
10.13	5.72141					10.13	5.72141	10.13	8.69351
10.14	5.72708					10.14	5.72708	10.14	8.70211
10.15	5.73274					10.15	5.73274	10.15	8.71071
10.16	5.7384					10.16	5.7384	10.16	8.71932
10.17	5.74406					10.17	5.74406	10.17	8.72792
10.18	5.74972					10.18	5.74972	10.18	8.73652
10.19	5.75539					10.19	5.75539	10.19	8.74512
10.2	5.76105					10.2	5.76105	10.2	8.75373
10.21	5.76671					10.21	5.76671	10.21	8.76233
10.22	5.77237					10.22	5.77237	10.22	8.77093
10.23	5.77804					10.23	5.77804	10.23	8.77953
10.24	5.7837					10.24	5.7837	10.24	8.78814
10.25	5.78936					10.25	5.78936	10.25	8.79674
10.26	5.79502					10.26	5.79502	10.26	8.80534
10.27	5.80069					10.27	5.80069	10.27	8.81395
10.28	5.80635					10.28	5.80635	10.28	8.82255
10.29	5.81201					10.29	5.81201	10.29	8.83115
10.3	5.81767					10.3	5.81767	10.3	8.83976
10.31	5.82334					10.31	5.82334	10.31	8.84836
10.32	5.829					10.32	5.829	10.32	8.85696
10.33	5.83466					10.33	5.83466	10.33	8.86557
10.34	5.84033					10.34	5.84033	10.34	8.87417
10.35	5.84599					10.35	5.84599	10.35	8.88277
10.36	5.85165					10.36	5.85165	10.36	8.89138
10.37	5.85731					10.37	5.85731	10.37	8.89998
10.38	5.86298					10.38	5.86298	10.38	8.90858
10.39	5.86864					10.39	5.86864	10.39	8.91719
10.4	5.8743					10.4	5.8743	10.4	8.92579
10.41	5.87997					10.41	5.87997	10.41	8.93439
10.42	5.88563					10.42	5.88563	10.42	8.943
10.43	5.89129					10.43	5.89129	10.43	8.9516
10.44	5.89696					10.44	5.89696	10.44	8.96021
10.45	5.90262					10.45	5.90262	10.45	8.96881
10.46	5.90828					10.46	5.90828	10.46	8.97741
10.47	5.91395					10.47	5.91395	10.47	8.98602
10.48	5.91961					10.48	5.91961	10.48	8.99462
10.49	5.92527					10.49	5.92527	10.49	9.00323
10.5	5.93094					10.5	5.93094	10.5	9.01183
10.51	5.9366					10.51	5.9366	10.51	9.02044
10.52	5.94227					10.52	5.94227	10.52	9.02904
10.53	5.94793					10.53	5.94793	10.53	9.03765
10.54	5.95359					10.54	5.95359	10.54	9.04625
10.55	5.95926					10.55	5.95926	10.55	9.05485
10.56	5.96492					10.56	5.96492	10.56	9.06346
10.57	5.97058					10.57	5.97058	10.57	9.07206
10.58	5.97625					10.58	5.97625	10.58	9.08067
10.59	5.98191					10.59	5.98191	10.59	9.08927
10.6	5.98758					10.6	5.98758	10.6	9.09788
10.61	5.99324					10.61	5.99324	10.61	9.10648
10.62	5.9989					10.62	5.9989	10.62	9.11509
10.63	6.00457					10.63	6.00457	10.63	9.12369
10.64	6.01023					10.64	6.01023	10.64	9.1323
10.65	6.0159					10.65	6.0159	10.65	9.1409
10.66	6.02156					10.66	6.02156	10.66	9.14951
10.67	6.02722					10.67	6.02722	10.67	9.15812
10.68	6.03289					10.68	6.03289	10.68	9.16672
10.69	6.03855					10.69	6.03855	10.69	9.17533
10.7	6.04422					10.7	6.04422	10.7	9.18393
10.71	6.04988					10.71	6.04988	10.71	9.19254
10.72	6.05555					10.72	6.05555	10.72	9.20114
10.73	6.06121					10.73	6.06121	10.73	9.20975
10.74	6.06688					10.74	6.06688	10.74	9.21836
10.75	6.07254					10.75	6.07254	10.75	9.22696
10.76	6.07821					10.76	6.07821	10.76	9.23557
10.77	6.08387					10.77	6.08387	10.77	9.24417
10.78	6.08954					10.78	6.08954	10.78	9.25278
10.79	6.0952					10.79	6.0952	10.79	9.26139
10.8	6.10086					10.8	6.10086	10.8	9.26999
10.81	6.10653					10.81	6.10653	10.81	9.2786
10.82	6.11219					10.82	6.11219	10.82	9.28721
10.83	6.11786					10.83	6.11786	10.83	9.29581
10.84	6.12352					10.84	6.12352	10.84	9.30442
10.85	6.12919					10.85	6.12919	10.85	9.31302
10.86	6.13485					10.86	6.13485	10.86	9.32163
10.87	6.14052					10.87	6.14052	10.87	9.33024
10.88	6.14619					10.88	6.14619	10.88	9.33885
10.89	6.15185					10.89	6.15185	10.89	9.34745
10.9	6.15752					10.9	6.15752	10.9	9.35606
10.91	6.16318					10.91	6.16318	10.91	9.36467
10.92	6.16885					10.92	6.16885	10.92	9.37327
10.93	6.17451					10.93	6.17451	10.93	9.38188
10.94	6.18018					10.94	6.18018	10.94	9.39049
10.95	6.18584					10.95	6.18584	10.95	9.39909
10.96	6.19151					10.96	6.19151	10.96	9.4077
10.97	6.19717					10.97	6.19717	10.97	9.41631
10.98	6.20284					10.98	6.20284	10.98	9.42492
10.99	6.20851					10.99	6.20851	10.99	9.43352
11	6.21417					11	6.21417	11	9.44213
11.01	6.21984					11.01	6.21984	11.01	9.45074
11.02	6.2255					11.02	6.2255	11.02	9.45935
11.03	6.23117					11.03	6.23117	11.03	9.46795
11.04	6.23683					11.04	6.23683	11.04	9.47656
11.05	6.2425					11.05	6.2425	11.05	9.48517
11.06	6.24817					11.06	6.24817	11.06	9.49378
11.07	6.25383					11.07	6.25383	11.07	9.50239
11.08	6.2595					11.08	6.2595	11.08	9.51099
11.09	6.26517					11.09	6.26517	11.09	9.5196
11.1	6.27083					11.1	6.27083	11.1	9.52821
11.11	6.2765					11.11	6.2765	11.11	9.53682
11.12	6.28216					11.12	6.28216	11.12	9.54543
11.13	6.28783					11.13	6.28783	11.13	9.55404
11.14	6.2935					11.14	6.2935	11.14	9.56264
11.15	6.29916					11.15	6.29916	11.15	9.57125
11.16	6.30483					11.16	6.30483	11.16	9.57986
11.17	6.3105					11.17	6.3105	11.17	9.58847
11.18	6.31616					11.18	6.31616	11.18	9.59708
11.19	6.32183					11.19	6.32183	11.19	9.60569
11.2	6.3275					11.2	6.3275	11.2	9.6143
11.21	6.33316					11.21	6.33316	11.21	9.62291
11.22	6.33883					11.22	6.33883	11.22	9.63151
11.23	6.3445					11.23	6.3445	11.23	9.64012
11.24	6.35016					11.24	6.35016	11.24	9.64873
11.25	6.35583					11.25	6.35583	11.25	9.65734
11.26	6.3615					11.26	6.3615	11.26	9.66595
11.27	6.36716					11.27	6.36716	11.27	9.67456
11.28	6.37283					11.28	6.37283	11.28	9.68317
11.29	6.3785					11.29	6.3785	11.29	9.69178
11.3	6.38417					11.3	6.38417	11.3	9.70039
11.31	6.38983					11.31	6.38983	11.31	9.709
11.32	6.3955					11.32	6.3955	11.32	9.71761
11.33	6.40117					11.33	6.40117	11.33	9.72622
11.34	6.40683					11.34	6.40683	11.34	9.73483
11.35	6.4125					11.35	6.4125	11.35	9.74344
11.36	6.41817					11.36	6.41817	11.36	9.75205
11.37	6.42384					11.37	6.42384	11.37	9.76066
11.38	6.4295					11.38	6.4295	11.38	9.76927
11.39	6.43517					11.39	6.43517	11.39	9.77788
11.4	6.44084					11.4	6.44084	11.4	9.78649
11.41	6.44651					11.41	6.44651	11.41	9.7951
11.42	6.45217					11.42	6.45217	11.42	9.80371
11.43	6.45784					11.43	6.45784	11.43	9.81232
11.44	6.46351					11.44	6.46351	11.44	9.82093
11.45	6.46918					11.45	6.46918	11.45	9.82954
11.46	6.47485					11.46	6.47485	11.46	9.83815
11.47	6.48051					11.47	6.48051	11.47	9.84676
11.48	6.48618					11.48	6.48618	11.48	9.85537
11.49	6.49185					11.49	6.49185	11.49	9.86398
11.5	6.49752					11.5	6.49752	11.5	9.87259
11.51	6.50319					11.51	6.50319	11.51	9.88121
11.52	6.50885					11.52	6.50885	11.52	9.88982
11.53	6.51452					11.53	6.51452	11.53	9.89843
11.54	6.52019					11.54	6.52019	11.54	9.90704
11.55	6.52586					11.55	6.52586	11.55	9.91565
11.56	6.53153					11.56	6.53153	11.56	9.92426
11.57	6.5372					11.57	6.5372	11.57	9.93287
11.58	6.54286					11.58	6.54286	11.58	9.94148
11.59	6.54853					11.59	6.54853	11.59	9.9501
11.6	6.5542					11.6	6.5542	11.6	9.95871
11.61	6.55987					11.61	6.55987	11.61	9.96732
11.62	6.56554					11.62	6.56554	11.62	9.97593
11.63	6.57121					11.63	6.57121	11.63	9.98454
11.64	6.57688					11.64	6.57688	11.64	9.99315
11.65	6.58254					11.65	6.58254	11.65	10.0018
11.66	6.58821					11.66	6.58821	11.66	10.0104
11.67	6.59388					11.67	6.59388	11.67	10.019
11.68	6.59955					11.68	6.59955	11.68	10.0276
11.69	6.60522					11.69	6.60522	11.69	10.0362
11.7	6.28575					11.7	6.61089	11.7	10.0448
11.71	5.93539					11.71	6.61656	11.71	10.0534
11.72	5.58502					11.72	6.62223	11.72	10.0621
11.73	5.23465					11.73	6.6279	11.73	10.0707
11.74	4.88427					11.74	6.63357	11.74	10.0793
11.75	4.5339					11.75	6.63923	11.75	10.0879
11.76	4.18352					11.76	6.6449	11.76	10.0965
11.77	3.83314					11.77	6.65057	11.77	10.1051
11.78	3.48275					11.78	6.65624	11.78	10.1137
11.79	3.13236					11.79	6.66191	11.79	10.1223
11.8	2.78197					11.8	6.66758	11.8	10.131
11.81	2.43158					11.81	6.67325	11.81	10.1396
11.82	2.08119					11.82	6.67892	11.82	10.1482
11.83	1.73079					11.83	6.68459	11.83	10.1568
11.84	1.38039					11.84	6.69026	11.84	10.1654
11.85	1.02999					11.85	6.69593	11.85	10.174
11.86	0.679581					11.86	6.7016	11.86	10.1826
11.87	0.329173					11.87	6.70727	11.87	10.1912
						11.88	6.71294	11.88	10.1999
						11.89	6.71861	11.89	10.2085
						11.9	6.72428	11.9	10.2171
						11.91	6.72995	11.91	10.2257
						11.92	6.73562	11.92	10.2343
						11.93	6.74129	11.93	10.2429
						11.94	6.74696	11.94	10.2515
						11.95	6.75263	11.95	10.2602
						11.96	6.7583	11.96	10.2688
						11.97	6.76397	11.97	10.2774
						11.98	6.76964	11.98	10.286
						11.99	6.77531	11.99	10.2946
						12	6.78098	12	10.3032
						12.01	6.78665	12.01	10.3118
						12.02	6.79232	12.02	10.3205
						12.03	6.79799	12.03	10.3291
						12.04	6.80366	12.04	10.3377
						12.05	6.80933	12.05	10.3463
						12.06	6.81501	12.06	10.3549
						12.07	6.82068	12.07	10.3635
						12.08	6.82635	12.08	10.3721
						12.09	6.83202	12.09	10.3808
						12.1	6.83769	12.1	10.3894
						12.11	6.84336	12.11	10.398
						12.12	6.84903	12.12	10.4066
						12.13	6.8547	12.13	10.4152
						12.14	6.86037	12.14	10.4238
						12.15	6.86604	12.15	10.4325
						12.16	6.87172	12.16	10.4411
						12.17	6.87739	12.17	10.4497
						12.18	6.88306	12.18	10.4583
						12.19	6.88873	12.19	10.4669
						12.2	6.8944	12.2	10.4755
						12.21	6.90007	12.21	10.4841
						12.22	6.90574	12.22	10.4928
						12.23	6.91142	12.23	10.5014
						12.24	6.91709	12.24	10.51
						12.25	6.92276	12.25	10.5186
						12.26	6.92843	12.26	10.5272
						12.27	6.9341	12.27	10.5358
						12.28	6.93978	12.28	10.5445
						12.29	6.94545	12.29	10.5531
						12.3	6.95112	12.3	10.5617
						12.31	6.95679	12.31	10.5703
						12.32	6.96246	12.32	10.5789
						12.33	6.96814	12.33	10.5875
						12.34	6.97381	12.34	10.5962
						12.35	6.97948	12.35	10.6048
						12.36	6.98515	12.36	10.6134
						12.37	6.99082	12.37	10.622
						12.38	6.9965	12.38	10.6306
						12.39	7.00217	12.39	10.6392
						12.4	7.00784	12.4	10.6479
						12.41	7.01351	12.41	10.6565
						12.42	7.01919	12.42	10.6651
						12.43	7.02486	12.43	10.6737
						12.44	7.03053	12.44	10.6823
						12.45	7.0362	12.45	10.6909
						12.46	7.04188	12.46	10.6996
						12.47	7.04755	12.47	10.7082
						12.48	7.05322	12.48	10.7168
						12.49	7.0589	12.49	10.7254
						12.5	7.06457	12.5	10.734
						12.51	7.07024	12.51	10.7427
						12.52	7.07591	12.52	10.7513
						12.53	7.08159	12.53	10.7599
						12.54	7.08726	12.54	10.7685
						12.55	7.09293	12.55	10.7771
						12.56	7.09861	12.56	10.7857
						12.57	7.10428	12.57	10.7944
						12.58	7.10995	12.58	10.803
						12.59	7.11563	12.59	10.8116
						12.6	7.1213	12.6	10.8202
						12.61	7.12697	12.61	10.8288
						12.62	7.13265	12.62	10.8375
						12.63	7.13832	12.63	10.8461
						12.64	7.144	12.64	10.8547
						12.65	7.14967	12.65	10.8633
						12.66	7.15534	12.66	10.8719
						12.67	7.16102	12.67	10.8806
						12.68	7.16669	12.68	10.8892
						12.69	7.17237	12.69	10.8978
						12.7	7.17804	12.7	10.9064
						12.71	7.18371	12.71	10.915
						12.72	7.18939	12.72	10.9236
						12.73	7.19506	12.73	10.9323
						12.74	7.20074	12.74	10.9409
						12.75	7.20641	12.75	10.9495
						12.76	7.21208	12.76	10.9581
						12.77	7.21776	12.77	10.9667
						12.78	7.22343	12.78	10.9754
						12.79	7.22911	12.79	10.984
						12.8	7.23478	12.8	10.9926
						12.81	7.24046	12.81	11.0012
						12.82	7.24613	12.82	11.0099
						12.83	7.25181	12.83	11.0185
						12.84	7.25748	12.84	11.0271
						12.85	7.26316	12.85	11.0357
						12.86	7.26883	12.86	11.0443
						12.87	7.27451	12.87	11.053
						12.88	7.28018	12.88	11.0616
						12.89	7.28586	12.89	11.0702
						12.9	7.29153	12.9	11.0788
						12.91	7.29721	12.91	11.0874
						12.92	7.30288	12.92	11.0961
						12.93	7.30856	12.93	11.1047
						12.94	7.31423	12.94	11.1133
						12.95	7.31991	12.95	11.1219
						12.96	7.32558	12.96	11.1305
						12.97	7.33126	12.97	11.1392
						12.98	7.33693	12.98	11.1478
						12.99	7.34261	12.99	11.1564
						13	7.34828	13	11.165
						13.01	7.35396	13.01	11.1737
						13.02	7.35963	13.02	11.1823
						13.03	7.36531	13.03	11.1909
						13.04	7.37099	13.04	11.1995
						13.05	7.37666	13.05	11.2081
						13.06	7.38234	13.06	11.2168
						13.07	7.38801	13.07	11.2254
						13.08	7.39369	13.08	11.234
						13.09	7.39937	13.09	11.2426
						13.1	7.40504	13.1	11.2513
						13.11	7.41072	13.11	11.2599
						13.12	7.41639	13.12	11.2685
						13.13	7.42207	13.13	11.2771
						13.14	7.42775	13.14	11.2857
						13.15	7.43342	13.15	11.2944
						13.16	7.4391	13.16	11.303
						13.17	7.44478	13.17	11.3116
						13.18	7.45045	13.18	11.3202
						13.19	7.45613	13.19	11.3289
						13.2	7.46181	13.2	11.3375
						13.21	7.46748	13.21	11.3461
						13.22	7.47316	13.22	11.3547
						13.23	7.47884	13.23	11.3634
						13.24	7.48451	13.24	11.372
						13.25	7.49019	13.25	11.3806
						13.26	7.49587	13.26	11.3892
						13.27	7.50154	13.27	11.3978
						13.28	7.50722	13.28	11.4065
						13.29	7.5129	13.29	11.4151
						13.3	7.51858	13.3	11.4237
						13.31	7.52425	13.31	11.4323
						13.32	7.52993	13.32	11.441
						13.33	7.53561	13.33	11.4496
						13.34	7.54129	13.34	11.4582
						13.35	7.54696	13.35	11.4668
						13.36	7.55264	13.36	11.4755
						13.37	7.55832	13.37	11.4841
						13.38	7.564	13.38	11.4927
						13.39	7.56967	13.39	11.5013
						13.4	7.57535	13.4	11.51
						13.41	7.58103	13.41	11.5186
						13.42	7.58671	13.42	11.5272
						13.43	7.59238	13.43	11.5358
						13.44	7.59806	13.44	11.5445
						13.45	7.60374	13.45	11.5531
						13.46	7.60942	13.46	11.5617
						13.47	7.6151	13.47	11.5703
						13.48	7.62077	13.48	11.579
						13.49	7.62645	13.49	11.5876
						13.5	7.63213	13.5	11.5962
						13.51	7.63781	13.51	11.6048
						13.52	7.64349	13.52	11.6135
						13.53	7.64917	13.53	11.6221
						13.54	7.65485	13.54	11.6307
						13.55	7.66052	13.55	11.6393
						13.56	7.6662	13.56	11.648
						13.57	7.67188	13.57	11.6566
						13.58	7.67756	13.58	11.6652
						13.59	7.68324	13.59	11.6738
						13.6	7.68892	13.6	11.6825
						13.61	7.6946	13.61	11.6911
						13.62	7.70028	13.62	11.6997
						13.63	7.70595	13.63	11.7084
						13.64	7.71163	13.64	11.717
						13.65	7.71731	13.65	11.7256
						13.66	7.72299	13.66	11.7342
						13.67	7.72867	13.67	11.7429
						13.68	7.73435	13.68	11.7515
						13.69	7.74003	13.69	11.7601
						13.7	7.74571	13.7	11.7687
						13.71	7.75139	13.71	11.7774
						13.72	7.75707	13.72	11.786
						13.73	7.76275	13.73	11.7946
						13.74	7.76843	13.74	11.8033
						13.75	7.77411	13.75	11.8119
						13.76	7.77979	13.76	11.8205
						13.77	7.78547	13.77	11.8291
						13.78	7.79115	13.78	11.8378
						13.79	7.79683	13.79	11.8464
						13.8	7.80251	13.8	11.855
						13.81	7.80819	13.81	11.8636
						13.82	7.81387	13.82	11.8723
						13.83	7.81955	13.83	11.8809
						13.84	7.82523	13.84	11.8895
						13.85	7.83091	13.85	11.8982
						13.86	7.83659	13.86	11.9068
						13.87	7.84227	13.87	11.9154
						13.88	7.84795	13.88	11.924
						13.89	7.85363	13.89	11.9327
						13.9	7.85931	13.9	11.9413
						13.91	7.86499	13.91	11.9499
						13.92	7.87067	13.92	11.9586
						13.93	7.87635	13.93	11.9672
						13.94	7.88203	13.94	11.9758
						13.95	7.88771	13.95	11.9845
						13.96	7.89339	13.96	11.9931
						13.97	7.89907	13.97	12.0017
						13.98	7.90476	13.98	12.0103
						13.99	7.91044	13.99	12.019
						14	7.91612	14	12.0276
						14.01	7.9218	14.01	12.0362
						14.02	7.92748	14.02	12.0449
						14.03	7.93316	14.03	12.0535
						14.04	7.93884	14.04	12.0621
						14.05	7.94452	14.05	12.0707
						14.06	7.95021	14.06	12.0794
						14.07	7.95589	14.07	12.088
						14.08	7.96157	14.08	12.0966
						14.09	7.96725	14.09	12.1053
						14.1	7.97293	14.1	12.1139
						14.11	7.97861	14.11	12.1225
						14.12	7.9843	14.12	12.1312
						14.13	7.98998	14.13	12.1398
						14.14	7.99566	14.14	12.1484
						14.15	8.00134	14.15	12.1571
						14.16	8.00702	14.16	12.1657
						14.17	8.0127	14.17	12.1743
						14.18	8.01839	14.18	12.1829
						14.19	8.02407	14.19	12.1916
						14.2	8.02975	14.2	12.2002
						14.21	8.03543	14.21	12.2088
						14.22	8.04112	14.22	12.2175
						14.23	8.0468	14.23	12.2261
						14.24	8.05248	14.24	12.2347
						14.25	8.05816	14.25	12.2434
						14.26	8.06385	14.26	12.252
						14.27	8.06953	14.27	12.2606
						14.28	8.07521	14.28	12.2693
						14.29	8.08089	14.29	12.2779
						14.3	8.08658	14.3	12.2865
						14.31	8.09226	14.31	12.2752
						14.32	8.09794	14.32	11.9234
						14.33	8.10363	14.33	11.5716
						14.34	8.10931	14.34	11.2197
						14.35	8.11499	14.35	10.8679
						14.36	8.12068	14.36	10.5161
						14.37	8.12636	14.37	10.1642
						14.38	8.13204	14.38	9.81236
						14.39	8.13773	14.39	9.46051
						14.4	8.14341	14.4	9.10866
						14.41	8.14909	14.41	8.7568
						14.42	8.15478	14.42	8.40494
						14.43	8.16046	14.43	8.05308
						14.44	8.16614	14.44	7.70121
						14.45	8.17183	14.45	7.34934
						14.46	8.17751	14.46	6.99747
						14.47	8.18319	14.47	6.6456
						14.48	8.18888	14.48	6.29372
						14.49	8.19456	14.49	5.94184
						14.5	8.20025	14.5	5.58995
						14.51	8.20593	14.51	5.23807
						14.52	8.21161	14.52	4.88618
						14.53	8.2173	14.53	4.53428
						14.54	8.22298	14.54	4.18238
						14.55	8.22867	14.55	3.83049
						14.56	8.23435	14.56	3.47858
						14.57	8.24004	14.57	3.12668
						14.58	8.24572	14.58	2.77477
						14.59	8.25141	14.59	2.42286
						14.6	8.25709	14.6	2.07094
						14.61	8.26277	14.61	1.71902
						14.62	8.26846	14.62	1.3671
						14.63	8.27414	14.63	1.01518
						14.64	8.27983	14.64	0.663247
						14.65	8.28551	14.65	0.311316
						14.66	8.2912	14.66	-0.0406178
						14.67	8.29688	14.67	-0.392555
						14.68	8.30257	14.68	-0.744495
						14.69	8.30825	14.69	-1.09644
						14.7	8.31394	14.7	-1.44839
						14.71	8.31962
						14.72	8.32531
						14.73	8.331
						14.74	8.33668
						14.75	8.34237
						14.76	8.34805
						14.77	8.35374
						14.78	8.35942
						14.79	8.36511
						14.8	8.37079
						14.81	8.37648
						14.82	8.38217
						14.83	8.38785
						14.84	8.39354
						14.85	8.39922
						14.86	8.40491
						14.87	8.4106
						14.88	8.41628
						14.89	8.42197
						14.9	8.42766
						14.91	8.43334
						14.92	8.43903
						14.93	8.44472
						14.94	8.4504
						14.95	8.45609
						14.96	8.46178
						14.97	8.46746
						14.98	8.47315
						14.99	8.47884
						15	8.48452
						15.01	8.49021
						15.02	8.4959
						15.03	8.50159
						15.04	8.50727
						15.05	8.51296
						15.06	8.51865
						15.07	8.52433
						15.08	8.53002
						15.09	8.53571
						15.1	8.5414
						15.11	8.54708
						15.12	8.55277
						15.13	8.55846
						15.14	8.56415
						15.15	8.56984
						15.16	8.57552
						15.17	8.58121
						15.18	8.5869
						15.19	8.59259
						15.2	8.59828
						15.21	8.60397
						15.22	8.60965
						15.23	8.61534
						15.24	8.62103
						15.25	8.62672
						15.26	8.63241
						15.27	8.6381
						15.28	8.64379
						15.29	8.64947
						15.3	8.65516
						15.31	8.66085
						15.32	8.66654
						15.33	8.67223
						15.34	8.67792
						15.35	8.68361
						15.36	8.6893
						15.37	8.69499
						15.38	8.70068
						15.39	8.70637
						15.4	8.71206
						15.41	8.71775
						15.42	8.72343
						15.43	8.72912
						15.44	8.73481
						15.45	8.7405
						15.46	8.74619
						15.47	8.75188
						15.48	8.75757
						15.49	8.76326
						15.5	8.76895
						15.51	8.77464
						15.52	8.78033
						15.53	8.78602
						15.54	8.79172
						15.55	8.79741
						15.56	8.8031
						15.57	8.80879
						15.58	8.81448
						15.59	8.82017
						15.6	8.82586
						15.61	8.83155
						15.62	8.83724
						15.63	8.84293
						15.64	8.84862
						15.65	8.85431
						15.66	8.86001
						15.67	8.8657
						15.68	8.87139
						15.69	8.87708
						15.7	8.88277
						15.71	8.88846
						15.72	8.89415
						15.73	8.89985
						15.74	8.90554
						15.75	8.91123
						15.76	8.91692
						15.77	8.92261
						15.78	8.9283
						15.79	8.934
						15.8	8.93969
						15.81	8.94538
						15.82	8.95107
						15.83	8.95676
						15.84	8.96246
						15.85	8.96815
						15.86	8.97384
						15.87	8.97953
						15.88	8.98523
						15.89	8.99092
						15.9	8.99661
						15.91	9.00231
						15.92	9.008
						15.93	9.01369
						15.94	9.01938
						15.95	9.02508
						15.96	9.03077
						15.97	9.03646
						15.98	9.04216
						15.99	9.04785
						16	9.05354
						16.01	9.05924
						16.02	9.06493
						16.03	9.07062
						16.04	9.07632
						16.05	9.08201
						16.06	9.0877
						16.07	9.0934
						16.08	9.09909
						16.09	9.10479
						16.1	9.11048
						16.11	9.11617
						16.12	9.12187
						16.13	9.12756
						16.14	9.13326
						16.15	9.13895
						16.16	9.14465
						16.17	9.15034
						16.18	9.15603
						16.19	9.16173
						16.2	9.16742
						16.21	9.17312
						16.22	9.17881
						16.23	9.18451
						16.24	9.1902
						16.25	9.1959
						16.26	9.20159
						16.27	9.20729
						16.28	9.21298
						16.29	9.21868
						16.3	9.22437
						16.31	9.23007
						16.32	9.23577
						16.33	9.24146
						16.34	9.24716
						16.35	9.25285
						16.36	9.25855
						16.37	9.26424
						16.38	9.26994
						16.39	9.27564
						16.4	9.28133
						16.41	9.28703
						16.42	9.29272
						16.43	9.29842
						16.44	9.30412
						16.45	9.30981
						16.46	9.31551
						16.47	9.32121
						16.48	9.3269
						16.49	9.3326
						16.5	9.3383
						16.51	9.34399
						16.52	9.34969
						16.53	9.35539
						16.54	9.36108
						16.55	9.36678
						16.56	9.37248
						16.57	9.37817
						16.58	9.38387
						16.59	9.38957
						16.6	9.39527
						16.61	9.40096
						16.62	9.40666
						16.63	9.41236
						16.64	9.41806
						16.65	9.42375
						16.66	9.42945
						16.67	9.43515
						16.68	9.44085
						16.69	9.44655
						16.7	9.45224
						16.71	9.45794
						16.72	9.46364
						16.73	9.46934
						16.74	9.47504
						16.75	9.48073
						16.76	9.48643
						16.77	9.49213
						16.78	9.49783
						16.79	9.50353
						16.8	9.50923
						16.81	9.51493
						16.82	9.52062
						16.83	9.52632
						16.84	9.53202
						16.85	9.53772
						16.86	9.54342
						16.87	9.54912
						16.88	9.55482
						16.89	9.56052
						16.9	9.56622
						16.91	9.57192
						16.92	9.57762
						16.93	9.58332
						16.94	9.58902
						16.95	9.59472
						16.96	9.60042
						16.97	9.60612
						16.98	9.61182
						16.99	9.61752
						17	9.62322
						17.01	9.62892
						17.02	9.63462
						17.03	9.64032
						17.04	9.64602
						17.05	9.65172
						17.06	9.65742
						17.07	9.66312
						17.08	9.66882
						17.09	9.67452
						17.1	9.68022
						17.11	9.68592
						17.12	9.69162
						17.13	9.69732
						17.14	9.70302
						17.15	9.70873
						17.16	9.71443
						17.17	9.72013
						17.18	9.72583
						17.19	9.73153
						17.2	9.73723
						17.21	9.74293
						17.22	9.74864
						17.23	9.75434
						17.24	9.76004
						17.25	9.76574
						17.26	9.77144
						17.27	9.77714
						17.28	9.78285
						17.29	9.78855
						17.3	9.79425
						17.31	9.79995
						17.32	9.80566
						17.33	9.81136
						17.34	9.81706
						17.35	9.82276
						17.36	9.82847
						17.37	9.83417
						17.38	9.83987
						17.39	9.84557
						17.4	9.85128
						17.41	9.85698
						17.42	9.86268
						17.43	9.86839
						17.44	9.87409
						17.45	9.87979
						17.46	9.8855
						17.47	9.8912
						17.48	9.8969
						17.49	9.90261
						17.5	9.90831
						17.51	9.91401
						17.52	9.91972
						17.53	9.92542
						17.54	9.93113
						17.55	9.93683
						17.56	9.94253
						17.57	9.94824
						17.58	9.95394
						17.59	9.95965
						17.6	9.96535
						17.61	9.97105
						17.62	9.97676
						17.63	9.98246
						17.64	9.98817
						17.65	9.99387
						17.66	9.99958
						17.67	10.0053
						17.68	10.011
						17.69	10.0167
						17.7	10.0224
						17.71	10.0281
						17.72	10.0338
						17.73	10.0395
						17.74	10.0452
						17.75	10.0509
						17.76	10.0566
						17.77	10.0623
						17.78	10.068
						17.79	10.0737
						17.8	10.0795
						17.81	10.0852
						17.82	10.0909
						17.83	10.0966
						17.84	10.1023
						17.85	10.108
						17.86	10.1137
						17.87	10.1194
						17.88	10.1251
						17.89	10.1308
						17.9	10.1365
						17.91	10.1422
						17.92	10.1479
						17.93	10.1536
						17.94	10.1593
						17.95	10.165
						17.96	10.1708
						17.97	10.1765
						17.98	10.1822
						17.99	10.1879
						18	10.1936
						18.01	10.1993
						18.02	10.205
						18.03	10.2107
						18.04	10.2164
						18.05	10.2221
						18.06	10.2278
						18.07	10.2335
						18.08	10.2392
						18.09	10.245
						18.1	10.2507
						18.11	10.2564
						18.12	10.2621
						18.13	10.2678
						18.14	10.2735
						18.15	10.2792
						18.16	10.2849
						18.17	10.2906
						18.18	10.2963
						18.19	10.302
						18.2	10.3077
						18.21	10.3135
						18.22	10.3192
						18.23	10.3249
						18.24	10.3306
						18.25	10.3363
						18.26	10.342
						18.27	10.3477
						18.28	10.3534
						18.29	10.3591
						18.3	10.3648
						18.31	10.3705
						18.32	10.3763
						18.33	10.382
						18.34	10.3877
						18.35	10.3934
						18.36	10.3991
						18.37	10.4048
						18.38	10.1104
						18.39	9.75894
						18.4	9.40747
						18.41	9.056
						18.42	8.70452
						18.43	8.35304
						18.44	8.00156
						18.45	7.65007
						18.46	7.29858
						18.47	6.94708
						18.48	6.59558
						18.49	6.24408
						18.5	5.89257
						18.51	5.54106
						18.52	5.18954
						18.53	4.83802
						18.54	4.4865
						18.55	4.13497
						18.56	3.78343
						18.57	3.4319
						18.58	3.08035
						18.59	2.72881
						18.6	2.37726
						18.61	2.0257
						18.62	1.67414
						18.63	1.32258
						18.64	0.971015
						18.65	0.619444
						18.66	0.267869

## Sheet: Fig3
3D trajectory (b)						3D trajectory (c)
Frame	X	Y	Z			Frame	X	Y	Z
1	64.5454	215.087	262.515			1	102.148	296.624	365.476
2	65.1883	215.087	264.135			2	102.272	296.588	366.392
3	65.4525	215.087	267.86			3	102.228	296.801	366.196
4	66.5198	213.988	272.422			4	102.196	296.842	366.661
5	106.941	149.674	279.083			5	102.2	296.648	366.048
6	106.941	110.674	289.421			6	102.103	296.763	366.874
7	106.941	110.674	291.071			7	102.22	296.631	366.364
8	100.787	110.674	292.938			8	108.525	311.882	366.071
9	98.45	111.472	298.641			9	89.8589	330.969	364.903
10	97.723	111.661	303.552			10	90.6235	331.527	364.654
11	97.0813	111.834	308.796			11	90.6256	331.235	364.896
12	96.7861	111.892	315.09			12	90.5838	331.108	364.35
13	96.2438	112.112	320.585			13	90.545	331.094	364.615
14	96.0624	112.435	325.762			14	90.4713	331.117	364.468
15	96.0063	112.515	331.432			15	134.459	393.349	361.457
16	96.0063	112.61	337.285			16	123	430.533	359.385
17	96.0879	112.98	341.815			17	121.01	436.087	359.491
18	96.1278	113.097	346.669			18	119.984	436.849	358.964
19	96.1833	113.166	348.764			19	119.93	436.957	358.721
20	164.188	119.635	352.451			20	119.704	436.99	358.565
21	236.659	112.314	369.676			21	119.678	436.999	359.418
22	256.186	112.64	376.698			22	119.417	436.503	360.204
23	260.574	112.479	377.934			23	119.365	436.63	360.073
24	262.196	112.678	379.616			24	119.32	436.656	361.705
25	262.868	112.8	381.172			25	119.301	436.39	359.727
26	263.454	112.796	382.078			26	194.557	439.242	347.065
27	263.918	112.72	382.797			27	211.784	446.546	337.443
28	264.261	112.34	382.882			28	213.563	447.126	336.95
29	264.261	112.34	382.882			29	214.616	446.724	337.14
30	264.407	112.498	382.866			30	215.221	447.082	337.597
31	264.498	168.41	369.544			31	215.867	446.762	337.763
32	292.619	199.12	363.779			32	216.786	446.554	338.308
33	312.688	200.294	363.779			33	217.109	447.019	338.951
34	316.976	200.294	363.779			34	217.225	447.029	339.411
35	320.448	200.294	366.889			35	236.02	446.199	345.017
36	320.693	200.294	369.678			36	244.478	444.753	346.591
37	322.846	200.294	369.967			37	246.169	443.284	345.965
38	324.122	204.758	370.317			38	246.505	442.51	346.871
39	355.943	204.758	370.635			39	246.368	442.053	347.607
40	360.348	204.758	371.237			40	290.075	419.696	338.975
41	361.788	204.333	371.852			41	318.434	424.077	328.308
42	362.882	203.998	373.219			42	323.811	423.776	326.177
43	363.408	203.932	374.359			43	327.121	423.794	325.691
44	363.695	203.918	375.268			44	328.609	424.181	326.31
45	363.976	203.982	375.505			45	317.26	441.947	328.041
46	364.241	204.111	375.651			46	353.802	446.764	325.702
47	364.342	204.111	375.934			47	356.658	445.021	325.983
48	364.416	204.144	376.301			48	358.948	445.306	325.863
49	364.681	204.157	376.614			49	359.304	445.725	326.528
50	364.823	204.157	376.614			50	359.339	445.389	327.363
51	364.897	204.182	376.659			51	359.368	445.294	327.284
52	364.924	204.231	376.515			52	359.452	445.425	328.469
53	365.494	204.571	376.4			53	359.98	445.429	328.642
54	365.507	204.601	376.277			54	359.864	445.21	329.347
55	365.494	204.645	376.277			55	359.926	445.296	330.103
56	365.021	204.554	376.231			56	345.833	445.879	338.853
57	365.016	204.554	376.191			57	343.879	445.802	339.794
58	364.91	204.542	376.074			58	343.782	445.824	339.355
59	348.682	207.555	375.136			59	343.846	445.659	339.381
60	326.004	203.126	355.28			60	343.863	445.673	339.804
61	228.859	210.227	334.818			61	299.98	409.359	341.286
62	214.406	210.154	329.954			62	260.477	411.157	331.094
63	212.846	210.154	329.954			63	256.221	412.222	328.439
64	212.846	210.067	329.954			64	256.897	413.179	327.876
65	212.477	209.948	329.954			65	257.403	414.006	328.318
66	212.471	209.494	329.954			66	257.818	414.722	328.811
67	210.987	160.167	323.433			67	258.548	415.622	329.66
68	198.704	144.879	286.953			68	284.224	434.149	331.081
69	178.276	137.143	257.164			69	280.38	445.157	355.016
70	174.864	137.143	257.164			70	283.019	439.538	357.268
71	174.864	136.777	257.164			71	283.832	436.916	358.505
72	172.83	136.661	257.164			72	283.32	435.112	357.823
73	171.587	135.798	257.164			73	283.587	434.745	358.587
74	168.877	127.339	226.913			74	283.785	434.089	359.043
75	154.611	111.339	188.446			75	283.912	433.879	357.977
76	152.483	111.339	188.446			76	242.299	440.18	360.781
77	152.406	111.339	187.751			77	231.22	444.151	360.641
78	150.992	111.542	185.854			78	232.024	444.461	360.459
79	148.687	124.252	164.794			79	232.185	444.189	360.523
80	136.808	124.252	164.794			80	232.386	443.783	360.483
81	132.832	124.252	164.794			81	249.398	444.508	358.336
82	130.974	123.656	171.328			82	230.831	445.05	360.86
83	129.809	122.661	177.139			83	232.081	443.923	361.349
84	129.403	122.079	184.182			84	232.604	442.817	361.181
85	128.934	121.805	190.565			85	232.994	442.368	361.564
86	128.519	121.494	196.531			86	233.091	442.466	361.745
87	128.218	121.494	202.99			87	283.529	445.215	355.278
88	127.809	121.494	209.684			88	284.139	444.515	354.915
89	127.443	121.525	216.623			89	283.827	444.794	355.153
90	127.157	121.561	223.886			90	284.122	444.712	355.099
91	126.639	121.756	230.337			91	284.086	445.037	354.881
92	126.52	121.764	237.978			92	283.882	444.964	355.038
93	126.429	121.851	244.703			93	283.873	445.062	354.674
94	126.429	121.957	251.72			94	283.923	445.304	354.645
95	126.442	122.293	251.72			95	283.863	445.155	355.206
96	183.337	167.807	251.72			96	283.946	444.966	355.231
97	193.709	180.429	199.905			97	329.166	423.41	357.793
98	194.513	193.033	168.018			98	339.822	426.28	358.078
99	195.159	193.857	165.795			99	338.668	426.065	357.906
100	195.252	194.257	164.697			100	337.904	425.676	357.987
101	197.962	204.067	145.493			101	337.373	425.377	357.755
102	201.595	218.375	145.098			102	337.228	425.382	357.907
103	202.267	218.378	145.098			103	337.089	425.344	357.897
104	202.267	218.378	145.361			104	337.117	425.349	357.587
105	201.984	217.535	147.637			105	347.031	435.753	358.739
106	201.657	217.09	151.95			106	363.555	441.658	358.294
107	201.509	216.76	155.804			107	363.94	441.426	358.273
108	200.859	216.578	160.497			108	363.698	441.421	358.25
109	200.532	216.1	170.411			109	363.969	441.427	358.297
110	200.06	215.815	176.76			110	363.339	441.276	357.937
111	199.833	215.692	184.741			111	363.507	441.272	358.222
112	199.806	215.559	190.521			112	363.887	441.262	358.029
113	199.952	214.752	196.275			113	363.47	441.166	358.376
114	199.978	214.528	203.326			114	363.476	441.087	358.387
115	200.139	214.077	210.285			115	325.697	440.848	359.784
116	200.255	214.077	215.164			116	241.154	378.296	362.115
117	200.39	214.077	219.856			117	231.796	379.741	361.975
118	201.127	214.077	225.437			118	230.96	380.653	361.551
119	201.845	214.077	225.437			119	230.776	381.237	361.861
120	233.09	202.324	225.437			120	230.597	382.334	361.708
121	255.02	202.324	192.718			121	230.777	382.487	361.961
122	263.877	202.124	191.246			122	230.945	382.598	361.749
123	266.827	202.563	191.163			123	214.916	426.83	360.069
124	267.869	202.94	186.61			124	200.518	434.098	359.897
125	274.937	203.854	186.61			125	200.409	434.493	360.121
126	300.414	204.996	164.953			126	200.762	434.436	359.884
127	305.807	205.131	164.953			127	200.994	434.487	359.771
128	307.133	205.535	159.51			128	201.056	434.586	360.438
129	308.323	205.535	159.332			129	201.215	434.584	360.233
130	341.1	214.968	147.014			130	217.452	444.041	360.207
131	358.71	215.448	147.014			131	211.197	444.561	360.153
132	361.041	215.703	147.014			132	212.747	441.811	360.049
133	361.501	215.92	148.416			133	213.202	440.891	360.319
134	361.501	215.92	150.484			134	213.405	440.672	360.298
135	361.501	215.851	154.178			135	213.286	440.375	360.276
136	361.501	215.739	155.24			136	213.279	319.944	361.378
137	361.501	215.688	155.24			137	164.484	283.964	363.031
138	383.909	215.593	155.24			138	157.875	282.301	363.704
139	398.647	215.561	155.24			139	154.909	282.64	363.125
140	399.179	215.543	155.24			140	153.531	282.608	363.418
141	399.371	215.679	157.594			141	152.574	283.318	363.476
142	399.603	215.64	160.74			142	151.87	283.158	363.386
143	399.365	215.476	163.918			143	151.433	283.258	363.191
144	399.597	215.307	167.829			144	151.402	283.344	363.495
145	399.722	215.165	171.916			145	151.18	283.497	363.333
146	399.787	215.16	175.737			146	151.298	283.736	363.379
147	408.134	214.997	175.997			147	151.182	283.741	363.374
148	410.204	214.883	176.467			148	150.954	283.651	363.605
149	410.649	214.939	180.18			149	150.987	283.724	363.718
150	410.657	215.22	184.274			150	150.826	283.672	363.559
151	410.217	215.099	188.766			151	151.5	287.684	364.175
152	410.204	215.049	192.339			152	108.238	284.258	368.088
153	410.207	214.854	196.02			153	103.412	283.368	366.056
154	410.385	214.824	196.02			154	103.626	283.867	365.753
155	411.761	214.934	196.676			155	103.387	284.071	365.971
156	425.022	214.797	197.293			156	103.324	284.238	366.045
157	428.133	214.641	197.293			157	103.645	284.433	365.378
158	430.503	214.412	201.75			158	103.666	284.602	365.3
159	431.975	214.412	206.513			159	103.758	284.527	365.113
160	433.314	214.412	206.513			160	103.679	284.453	366.089
161	443.429	217.959	207.062			161	103.658	284.52	365.973
162	444.132	218.432	207.468			162	85.2	316.585	362.279
163	444.173	218.451	207.468			163	85.7241	316.354	362.326
164	444.186	218.432	209.432			164	85.7105	316.146	361.566
165	444.248	218.437	211.956			165	85.6607	316.134	361.659
166	444.274	218.397	214.268			166	85.5653	316.138	362.148
167	444.353	218.353	216.896			167	85.6979	316.16	362.114
168	444.38	217.982	219.964			168	85.7474	316.207	361.568
169	444.777	217.532	223.605			169	94.3528	323.627	360.936
170	444.806	217.36	225.825			170	87.7781	364.248	361.511
171	444.806	217.196	227.924			171	88.2038	369.9	359.717
172	444.77	217.245	231.151			172	87.7419	370.795	360.524
173	444.746	217.062	233.393			173	88.6378	373.692	359.248
174	444.148	216.942	236.392			174	128.356	439.694	362.519
175	443.832	216.942	238.876			175	132.215	447.884	360.3
176	443.605	216.454	238.876			176	131.841	448.016	359.143
177	377.629	163.226	238.876			177	132.109	447.855	359.574
178	301.407	132.939	225.526			178	132.109	447.734	360.377
179	265.556	120.369	181.709			179	131.781	447.877	359.595
180	258.365	117.857	178.127			180	131.699	447.889	358.73
181	254.909	116.508	176.244			181	131.667	447.508	358.783
182	248.849	113.674	169.784			182	156.969	420.964	358.949
183	222.283	103.194	152.651			183	239.814	444.283	331.255
184	217.323	103.161	152.651			184	248.576	444.386	328.924
185	216.09	102.762	152.651			185	250.671	445.212	328.344
186	215.728	103.161	153.445			186	252.104	445.498	328.553
187	215.593	103.195	154.582			187	253.166	445.466	329.029
188	212.77	103.185	154.776			188	253.613	445.685	329.327
189	198.307	102.704	155.236			189	254.092	445.564	329.758
190	197.324	102.8	155.855			190	254.391	445.486	330.378
191	196.708	102.8	156.046			191	254.648	445.383	330.589
192	196.56	102.8	158.143			192	254.774	445.481	331.082
193	196.442	102.704	158.143			193	244.214	445.365	332.629
194	185.429	101.439	158.143			194	270.038	445.217	351.918
195	173.108	101.275	159.032			195	273.56	443.066	354.13
196	172.989	101.153	157.419			196	273.824	442.045	354.145
197	172.775	101.153	156.567			197	273.448	441.643	354.438
198	154.43	102.191	157.218			198	273.257	441.091	355.143
199	134.174	102.141	157.263			199	234.705	254.305	362.699
200	133.621	102.137	157.263			200	241.53	248.561	361.603
201	133.464	102.137	157.722			201	239.883	248.232	362.428
202	133.404	102.217	158.826			202	239.373	247.963	362.521
203	121.063	114.164	163.077			203	239.212	248.368	362.511
204	69.302	114.164	163.703			204	239.061	248.074	363.084
205	69.2327	114.164	164.994			205	239.015	248.359	362.448
206	69.2327	112.887	166.005			206	239.117	248.377	362.349
207	69.3239	112.255	167.489			207	238.971	248.533	362.69
208	69.759	111.865	168.178			208	238.899	248.177	362.72
209	69.9257	111.74	170.327			209	238.851	248.412	362.355
210	69.9257	111.74	170.706			210	238.708	248.204	362.561
211	70.0051	112.07	171.604			211	238.714	248.271	362.44
212	70.3126	115.292	171.928			212	238.11	248.456	362.85
213	71.1656	115.292	173.062			213	179.865	250.242	366.794
214	72.6565	115.292	175.31			214	178.668	253.061	366.429
215	72.67	115.292	178.009			215	179.304	254.971	366.507
216	72.7283	115.292	179.473			216	179.32	255.637	366.261
217	67.3538	153.642	180.545			217	179.571	256.312	366.046
218	66.0014	184.007	180.852			218	179.29	256.447	366.229
219	65.7797	184.354	180.545			219	179.4	256.77	366.111
220	65.1327	185.036	179.518			220	163.4	249.946	365.243
221	65.1327	219.737	179.462			221	146.076	249.201	365.037
222	61.7646	221.203	176.991			222	146.42	250.607	364.809
223	61.0504	221.765	176.991			223	103.668	282.794	367.093
224	61.0504	221.589	176.991			224	85.2644	285.834	363.842
225	61.1069	221.589	178.464			225	84.8322	284.534	362.322
226	61.4084	221.511	178.464			226	84.7229	284.443	363.388
227	63.332	220.957	178.464			227	84.4191	284.259	364.098
228	63.332	220.957	176.106			228	84.5869	284.218	364.029
229	67.1248	220.915	176.106			229	84.816	284.014	363.971
230	67.1248	220.915	175.651			230	84.8954	284.014	364.275
231	175.356	211.389	175.651			231	84.9153	284.111	363.723
232	279.937	210.261	159.622			232	84.8491	283.809	364.02
233	306.734	210.214	159.622			233	88.8081	292.54	363.748
234	315.704	210.326	155.056			234	86.2042	341.783	362.386
235	320.794	210.326	155.056			235	85.7149	342.955	362.246
236	335.794	214.565	148.614			236	85.7593	343.258	362.93
237	357.073	214.838	147.718			237	85.6378	343.327	362.031
238	359.414	214.882	147.718			238	85.4957	343.31	362.089
239	359.756	214.873	147.718			239	130.846	365.581	364.969
240	359.779	214.805	148.416			240	112.922	448.756	357.139
241	359.779	214.779	149.837			241	113.274	449.189	358.01
242	359.688	214.502	151.827			242	112.931	449.298	359.074
243	359.413	214.453	155.138			243	112.746	448.964	358.945
244	359.21	214.364	158.254			244	112.659	448.957	358.038
245	359.208	214.025	161.315			245	112.647	449.068	358.946
246	359.16	213.809	164.571			246	112.741	448.673	359.199
247	359.101	213.71	168.723			247	112.672	448.936	358.847
248	358.794	213.6	172.564			248	112.707	448.979	358.8
249	358.553	213.078	176.167			249	113.019	448.923	359.594
250	358.435	212.689	179.125			250	153.659	448.398	359.9
251	358.299	212.47	179.993			251	153.205	448.029	359.82
252	358.244	212.237	179.993			252	153.937	447.999	359.629
253	355.812	163.025	179.111			253	153.696	447.931	359.789
254	355.812	127.216	151.605			254	153.882	448.047	359.923
255	363.317	112.471	151.605			255	153.941	448.326	359.732
256	369.995	112.379	151.605			256	153.849	448.108	359.26
257	372.573	112.186	152.988			257	179.673	446.466	362.169
258	374.447	112.641	155.411			258	186.556	446.845	363.627
259	374.484	112.646	159.045			259	186.458	446.447	362.955
260	374.484	112.646	161.756			260	256.66	355.136	335.935
261	374.145	112.617	166.471			261	321.406	322.337	328.691
262	373.874	112.228	170.155			262	340.48	313.801	327.661
263	373.874	111.723	176.446			263	349.245	309.406	326.04
264	374.008	111.645	181.722			264	356.216	306.451	325.739
265	374.171	111.642	186.616			265	359.886	304.497	325.237
266	374.211	111.587	193.559			266	363.24	303.836	325.753
267	374.515	111.579	198.52			267	365.81	303.374	325.542
268	374.712	111.447	205.399			268	367.72	304.02	326.222
269	375.73	111.479	210.867			269	371.382	324.103	328.457
270	375.73	111.479	215.299			270	440.063	336.56	353.674
271	375.73	111.536	218.942			271	444.602	338.504	351.749
272	292.88	125.737	218.942			272	444.671	338.674	352.046
273	227.107	145.779	217.59			273	444.584	338.646	351.915
274	207.288	153.412	210.815			274	444.564	338.736	351.736
275	202.623	154.051	210.815			275	444.401	338.678	351.232
276	200.119	154.185	210.815			276	444.365	338.589	351.399
277	198.987	154.455	210.815			277	444.315	338.193	351.62
278	198.565	154.585	210.815			278	444.269	338.301	351.148
279	175.255	160.898	195.538			279	444.302	338.343	351.889
280	138.259	161.466	172.144			280	444.342	337.961	351.834
281	131.78	163.651	172.144			281	444.362	338.13	352.024
282	127.844	163.651	172.144			282	444.966	359.427	355.946
283	126.526	163.651	172.144			283	443.494	359.019	355.723
284	111.626	149.901	172.144			284	442.921	358.838	355.328
285	69.9838	125.642	159.375			285	442.865	358.785	355.276
286	66.7506	122.038	159.362			286	443.063	358.512	354.579
287	66.6563	121.67	159.362			287	422.989	391.797	358.5
288	66.6563	121.492	159.55			288	429	411.602	360.293
289	66.6653	121.387	160.436			289	429.579	412.047	361.136
290	69.021	114.898	160.436			290	429.6	412.346	361.78
291	68.8269	113.453	160.436			291	429.591	412.232	362.709
292	67.7105	113.453	158.191			292	429.772	412.158	362.664
293	66.9964	113.453	157.791			293	432.187	439.55	335.211
294	66.8045	114.043	157.511			294	433.416	435.924	333.236
295	66.8045	114.136	157.511			295	435.026	432.916	334.613
296	66.8171	114.136	157.791			296	435.918	431.173	334.89
297	108.353	104.614	158.677			297	435.98	430.46	335.278
298	129.469	101.942	158.667			298	436.11	430.122	335.908
299	129.469	100.5	155.123			299	436.43	430.008	336.573
300	129.469	99.027	154.488			300	389.755	446.097	334.905

## Sheet: Fig4
	Dice coefficient
	Biologist 1	Biologist 2
	0.841328	0.76796
	0.793651	0.898643
	0.841293	0.868393
	0.812691	0.849365
	0.777215	0.835322
	0.808569	0.910331
	0.804222	0.849568
	0.7632	0.877876
	0.80593	0.941176
	0.779276	0.900998
Mean	0.802737	0.869963
Std	0.0244312	0.0458219

## Sheet: Fig5
0.0% EtOH								0.5% EtOH								Distance traveled
Frame	Speed		Acceleration		Tail angle			Frame	Speed		Acceleration		Tail angle			0.0% EtOH		0.5% EtOH
	2D	3D	2D	3D	2D	3D			2D	3D	2D	3D	2D	3D		2D	3D	2D	3D
1	0.0946729	0.0946729	-0.375696	-0.375696	2.17598	3.84507		1	0.0214901	0.0214901	0.204498	0.204498	5.98209	5.98209		17.4322	21.1242	26.2863	31.2263
2	0.0758881	0.0758881	-0.127546	36.6164	2.19353	3.9252		2	0.031715	0.031715	0.109255	0.109255	6.09051	6.09051		21.197	23.0478	35.8949	38.3093
3	0.0695108	1.90671	0.402306	-36.3416	2.09735	3.91511		3	0.0371777	0.0371777	0.370112	0.370112	5.93266	5.93266		23.379	25.8911	33.3542	35.5157
4	0.0896261	0.0896261	0.0478806	0.0478806	1.5479	3.4774		4	0.0556833	0.0556833	1.08931	1.08931	5.54301	5.54301		9.51296	13.4044	25.9493	27.8984
5	0.0920201	0.0920201	0.678614	0.678614	1.49019	3.4375		5	0.110149	0.110149	-2.03374	-2.03374	5.39966	5.39966		24.4944	26.7596	41.6463	44.1686
6	0.125951	0.125951	0.403271	0.403271	1.53217	3.36662		6	0.00846206	0.00846206	2.32016	2.32016	5.04483	5.04483		15.2239	16.9402	31.6404	35.1472
7	0.146114	0.146114	0.960618	0.960618	1.31456	3.44907		7	0.12447	0.12447	-0.76243	-0.76243	5.19189	5.19189		9.19312	12.3766	20.173	25.1631
8	0.194145	0.194145	-2.55205	-2.55205	1.4907	3.41319		8	0.0863484	0.0863484	-0.909566	-0.909566	4.82118	4.82118		14.7669	18.1334	25.8726	31.7983
9	0.0665429	0.0665429	246.676	246.676	1.38651	3.347		9	0.0408701	0.0408701	-0.197926	-0.197926	4.8638	4.8638
10	12.4003	12.4003	-108.054	-108.054	1.24893	3.41444		10	0.0309738	0.0309738	0.747866	0.747866	4.75304	4.75304		Average acceleration
11	6.99763	6.99763	-73.8408	-73.8408	1.24893	3.41444		11	0.0683671	0.0683671	-1.20338	-1.20338	4.75616	4.75616		0.0% EtOH		0.5% EtOH
12	3.30559	3.30559	-37.7172	-31.9583	21.4944	21.1379		12	0.00819834	0.00819834	0.298275	0.298275	4.52516	4.52516		2D	3D	2D	3D
13	1.41973	1.70768	-23.2524	-27.2425	7.11052	7.22863		13	0.0231121	0.0231121	-0.312367	-0.312367	4.68518	4.68518		8.5021	9.9538	15.5068	17.2346
14	0.257111	0.345553	1.17225	-0.596605	7.44414	7.60962		14	0.00749374	0.00749374	-0.0301948	-0.0301948	4.70691	4.70691		9.58132	10.1424	22.1142	22.2338
15	0.315723	0.315723	-1.73462	18.4458	6.60458	6.82162		15	0.00598401	0.00598401	1.67201	1.67201	4.64341	4.64341		12.6152	13.4575	17.5196	18.0728
16	0.228992	1.23801	0.203456	-19.977	5.74598	5.99379		16	0.0895843	0.0895843	256.002	256.002	4.69507	4.69507		4.32601	5.69115	13.9437	14.3098
17	0.239165	0.239165	-0.586213	-0.586213	5.64703	5.98654		17	12.8897	12.8897	54.4366	54.785	4.16574	4.16574		16.6255	17.5198	22.2812	23.1811
18	0.209854	0.209854	0.314498	0.314498	5.25058	5.59823		18	15.6115	15.6289	-91.236	-83.6584	4.16574	4.16574		10.3449	10.4378	18.9943	19.2197
19	0.225579	0.225579	0.40295	0.40295	5.02529	5.39923		19	11.0497	11.446	-147.103	-154.693	4.2688	4.2688		4.52667	5.82884	12.7559	14.4747
20	0.245727	0.245727	-3.73247	-3.73247	4.87251	5.26612		20	3.69457	3.71137	-37.3679	-37.3148	2.97056	2.97056		8.94574	9.95618	18.8489	21.9568
21	0.0591031	0.0591031	2.44335	2.44335	4.52897	4.94253		21	1.82617	1.84563	-18.5818	-18.9598	2.36711	2.36711
22	0.181271	0.181271	-0.717206	-0.717206	4.1701	4.58097		22	0.89708	0.897644	-1.89315	-1.07946	2.25919	2.25919		Number of moves
23	0.14541	0.14541	0.438071	0.438071	4.20723	4.65173		23	0.802423	0.843671	-8.68727	-0.9722	1.15427	1.15427		0.0% EtOH		0.5% EtOH
24	0.167314	0.167314	0.251029	0.251029	4.19971	4.65087		24	0.36806	0.795061	1.55688	-1.95169	1.0838	1.0838		2D	3D	2D	3D
25	0.179865	0.179865	1.18211	1.18211	4.21021	4.64242		25	0.445903	0.697476	-4.71043	-9.22738	1.39824	1.39824		38	39	62	65
26	0.238971	0.238971	-1.75847	-1.75847	4.2629	4.709		26	0.210382	0.236107	-3.14972	-0.163523	1.39626	1.39626		45	47	80	81
27	0.151047	0.151047	221.394	284.167	4.60709	5.02805		27	0.0528959	0.227931	0.656979	6.69453	1.84461	1.84461		46	48	71	71
28	11.2207	14.3594	22.527	-36.8242	4.67767	5.09888		28	0.0857448	0.562658	1.17749	-8.3258	1.78989	1.78989		16	16	56	57
29	12.3471	12.5182	-125.479	-128.901	4.67767	4.70185		29	0.144619	0.146368	-2.31775	1.02019	1.82444	1.82444		50	51	79	85
30	6.07313	6.07313	-116.277	-116.277	0.35202	0.673477		30	0.0287321	0.197377	0.658025	0.711063	2.18718	2.18718		31	32	65	70
31	0.259279	0.259279	-3.78129	-3.78129	0.355903	0.609608		31	0.0616333	0.23293	-0.497832	1.8065	2.16108	2.16108		19	19	52	61
32	0.0702144	0.0702144	-0.709446	-0.709446	2.75582	2.80101		32	0.0367417	0.323255	0.768655	1.5793	2.03766	2.03766		27	29	57	66
33	0.0347421	0.0347421	0.863302	0.863302	1.20918	1.31738		33	0.0751745	0.40222	-0.269175	-4.04987	1.90587	1.90587
34	0.0779072	0.0779072	-0.55634	-0.55634	2.41402	2.47168		34	0.0617157	0.199727	-1.10052	-0.210503	1.85993	1.85993		Average tail angle
35	0.0500902	0.0500902	1.90379	27.8767	2.41277	2.46887		35	0.00668947	0.189202	0.338375	3.77079	1.7603	1.7603		0.0% EtOH		0.5% EtOH
36	0.14528	1.44393	1.80521	-24.1677	2.37822	2.43706		36	0.0236082	0.377741	-0.0805819	-5.01914	1.81928	1.81928		2D	3D	2D	3D
37	0.23554	0.23554	-0.487468	-0.487468	0.428163	0.665052		37	0.0195791	0.126785	0.920519	0.405899	1.49029	1.49029		3.11828	3.62421	4.74134	7.67081
38	0.211166	0.211166	-1.9186	-1.9186	0.5469	0.746859		38	0.0656051	0.14708	-0.367347	-1.35023	1.46634	1.46634		2.91605	4.67792	3.125	5.59141
39	0.115236	0.115236	1.0165	50.6488	0.720639	0.886179		39	0.0472377	0.0795682	-0.557713	1.43971	1.45878	1.45878		4.21026	7.04186	3.51203	5.7953
40	0.166061	2.64767	-0.0683657	-47.5509	0.793937	0.944551		40	0.019352	0.151554	-0.203523	1.23575	1.31062	1.31062		2.22373	4.06838	3.80427	5.46412
41	0.162643	0.270129	-0.317869	-1.80576	0.561802	0.7718		41	0.00917586	0.213341	-0.0936969	-1.32017	1.62135	1.62135		3.41248	5.48883	3.79803	6.46209
42	0.14675	0.179841	-0.638562	7.6899	0.651714	0.839239		42	0.00449102	0.147333	0.277621	0.600864	1.6318	1.6318		2.37981	5.71666	3.86987	8.73065
43	0.114822	0.564335	0.593446	-1.46027	0.649992	0.839478		43	0.018372	0.177376	0.375106	-0.224316	1.61175	1.61175		2.1309	3.0432	4.68022	9.35
44	0.144494	0.491322	3.32848	-2.0312	0.34514	0.632744		44	0.0371273	0.16616	-0.0990164	6.68563	1.55428	1.55428		4.46262	5.15303	4.03318	6.52215
45	0.310918	0.389762	-2.2776	7.89984	0.121253	0.548798		45	0.0321765	0.500442	1.1508	-1.57313	1.50711	1.50711
46	0.197038	0.784754	-0.803314	-12.5501	0.231075	0.599665		46	0.0897167	0.421785	-1.26004	-6.02176	1.71991	1.71991
47	0.156872	0.157248	0.38074	3.43485	0.491388	0.7433		47	0.0267148	0.120697	-0.383737	4.15946	1.4585	1.4585
48	0.175909	0.32899	-1.39861	-4.39337	0.272155	0.61744		48	0.00752802	0.32867	0.185484	2.07399	1.53663	1.53663
49	0.105979	0.109322	4.03034	7.3469	0.0790686	0.568112		49	0.0168022	0.43237	0.71114	-7.35026	1.52826	1.52826
50	0.307496	0.476667	-3.4618	7.835	0.14658	0.578219		50	0.0523592	0.0648567	-0.253278	-0.197224	1.57716	1.57716
51	0.134406	0.868416	-0.739725	-3.01916	0.0447724	0.566685		51	0.0396954	0.0549955	75.4278	77.559	1.58831	1.58831
52	0.0974199	0.717458	2.2527	-10.0839	0.37026	0.672558		52	3.81109	3.93295	43.5503	62.7755	1.53545	1.53545
53	0.210055	0.213262	-1.71939	2.04559	0.402421	0.695977		53	5.9886	7.07172	1.89126	-19.7711	19.6526	19.6526
54	0.124085	0.315542	0.906571	4.14608	0.518254	0.770193		54	6.08316	6.08316	-106.542	-106.542	19.6526	19.6526
55	0.169414	0.522846	0.471142	-1.63706	0.303736	0.594754		55	0.756073	0.756073	-11.984	-11.984	2.94958	2.94958
56	0.192971	0.440993	-1.59314	-2.01753	0.282515	0.594661		56	0.156871	0.156871	-2.0345	-2.0345	1.21093	1.21093
57	0.113314	0.340116	0.449025	2.41705	0.392796	0.653598		57	0.055146	0.055146	3.20238	3.20238	1.82376	1.82376
58	0.135765	0.460969	0.406189	-2.52756	0.0743567	0.534779		58	0.215265	0.215265	-1.27239	-1.27239	2.06135	2.06135
59	0.156075	0.334591	-2.59491	0.759908	0.230806	0.572543		59	0.151645	0.151645	-2.74467	-2.74467	2.056	2.056
60	0.0263289	0.372586	1.68485	-0.0598337	0.56878	0.772579		60	0.0144118	0.0144118	1.30768	1.30768	2.08758	2.08758
61	0.110571	0.369594	-0.630971	0.411204	0.4081	0.653496		61	0.0797957	0.0797957	-1.3143	-1.3143	2.21285	2.21285
62	0.0790228	0.390155	1.01062	-4.50779	0.922204	1.06089		62	0.0140808	0.0140808	0.53151	0.53151	2.33873	2.33873
63	0.129554	0.164765	-1.32509	-1.38825	1.03709	1.16101		63	0.0406563	0.0406563	-0.292101	-0.292101	2.23209	2.23209
64	0.0632992	0.0953528	1.4764	0.935458	1.34501	1.44313		64	0.0260512	0.0260512	2.12005	2.12005	2.44234	2.44234
65	0.137119	0.142126	0.0873666	0.348256	1.4634	1.55295		65	0.132054	0.132054	-2.57413	-2.57413	2.18968	2.18968
66	0.141488	0.159538	-1.25612	-0.240508	1.30483	1.40126		66	0.00334714	0.00334714	0.0740705	0.0740705	2.44785	2.44785
67	0.0786817	0.147513	-0.746048	4.2132	1.39134	1.48015		67	0.00705067	0.00705067	176.286	176.286	2.19721	2.19721
68	0.0413793	0.358173	1.44934	-3.64116	1.31014	1.40635		68	8.82134	8.82134	28.9129	37.2088	2.33081	2.33081
69	0.113846	0.176115	-0.493999	-1.49948	1.47694	1.56324		69	10.267	10.6818	54.9763	46.6804	38.3244	38.3244
70	0.0891464	0.101141	3.55925	3.69307	1.71635	1.79096		70	13.0158	13.0158	-146.866	-141.859	17.5883	17.5883
71	0.267109	0.285795	-4.27252	-3.94847	1.62493	1.70225		71	5.67248	5.92283	-101.18	-105.151	5.62168	5.62168
72	0.053483	0.0883711	-0.503425	-0.252712	1.79697	1.87088		72	0.613469	0.665268	-5.08602	-6.11519	6.38841	6.38841
73	0.0283118	0.0757355	0.83548	2.37248	1.92533	1.99409		73	0.359168	0.359508	-2.82153	1.2371	6.73899	6.73899
74	0.0700858	0.19436	-0.138964	-1.85158	2.01887	2.08471		74	0.218091	0.421363	-0.985384	-4.46275	7.10111	7.10111
75	0.0631376	0.101781	-0.736377	2.90359	1.8655	1.93675		75	0.168822	0.198226	-1.54625	-0.174656	6.97758	6.97758
76	0.0263188	0.24696	0.159378	-3.48248	1.8648	1.93597		76	0.0915098	0.189493	0.86689	2.74863	6.77691	6.77691
77	0.0342876	0.0728362	1.30202	2.12374	1.84004	1.91577		77	0.134854	0.326924	-0.308971	-4.15036	6.11106	6.11106
78	0.0993884	0.179023	-0.454324	0.277502	2.02304	2.0876		78	0.119406	0.119406	-0.876498	-0.764895	5.98828	5.98828
79	0.0766722	0.192898	-1.39479	-3.50478	1.74958	1.82479		79	0.0755808	0.0811616	-0.843816	2.47313	5.69243	5.69243
80	0.00693264	0.0176589	1.66654	2.7862	1.89032	1.95862		80	0.03339	0.204818	-0.0520451	-3.44513	5.53537	5.53537
81	0.0902596	0.156969	-0.631103	3.10196	1.82889	1.89897		81	0.0307878	0.0325614	-0.280383	-0.0807075	4.40875	4.40875
82	0.0587045	0.312067	-0.798298	4.43279	1.88233	1.95146		82	0.0167687	0.028526	1.03759	0.821072	4.38352	4.38352
83	0.0187896	0.533707	0.679251	-6.69731	1.80966	1.88219		83	0.0686484	0.0695796	-1.0067	0.804217	4.22613	4.22613
84	0.0527522	0.198841	-0.753602	-1.93965	1.89393	1.96317		84	0.0183133	0.10979	1.11786	5.61773	4.01295	4.01295
85	0.0150721	0.101859	0.183686	-0.0928539	1.93853	2.00574		85	0.0742061	0.390677	-1.02049	-6.31316	4.52341	4.52341
86	0.0242564	0.0972161	0.709844	0.44747	2.023	2.08766		86	0.0231814	0.0750193	-0.154894	0.816071	4.4242	4.4242
87	0.0597486	0.11959	-0.31065	-0.0554307	1.47359	1.56411		87	0.0154367	0.115823	-0.0793691	0.256997	4.02482	4.02482
88	0.0442161	0.116818	-0.794448	3.54109	1.5459	1.63277		88	0.0114682	0.128673	0.222527	3.89018	3.75765	3.75765
89	0.00449365	0.293872	1.43059	-0.976095	1.62899	1.71248		89	0.0225946	0.323182	0.446554	-5.55496	3.7654	3.7654
90	0.0760229	0.245068	-0.887878	-4.257	1.61834	1.70241		90	0.0449223	0.0454337	-0.683848	5.45535	3.81832	3.81832
91	0.031629	0.0322176	0.29329	2.96749	1.69544	1.77568		91	0.0107299	0.318201	0.343238	-3.56436	3.68831	3.68831
92	0.0462935	0.180592	0.796352	-1.76593	1.65277	1.73473		92	0.0278918	0.139983	0.496517	1.68105	3.4542	3.4542
93	0.0861111	0.0922955	-1.36266	1.14681	1.60698	1.69089		93	0.0527176	0.224036	-0.752176	-2.16727	3.4669	3.4669
94	0.0179779	0.149636	-0.112051	-0.33855	1.89004	1.96311		94	0.0151088	0.115672	-0.273721	-0.344742	3.26401	3.26401
95	0.0123754	0.132708	0.512107	1.74887	1.87046	1.94583		95	0.00142276	0.098435	0.434226	-0.744074	3.33613	3.33613
96	0.0379808	0.220152	-0.592179	3.7988	2.02505	2.0944		96	0.0231341	0.0612313	-0.220865	1.74793	3.33826	3.33826
97	0.0083718	0.410092	0.724121	-1.24689	2.04716	2.11535		97	0.0120908	0.148628	0.313561	-2.14363	3.27325	3.27325
98	0.0445779	0.347747	1.41642	-4.64694	2.00461	2.0736		98	0.0277689	0.0414466	26.2575	25.9996	3.43322	3.43322
99	0.115399	0.1154	-0.45794	-0.176147	1.88594	1.95879		99	1.34064	1.34143	93.7935	94.5435	3.42574	3.42574
100	0.0925019	0.106593	-1.26678	1.24571	2.03005	2.09822		100	6.03032	6.0686	-84.5709	-82.5321	6.14825	6.14825
101	0.0291631	0.168878	0.483496	4.87842	2.03412	2.10358		101	1.80177	1.942	-20.1565	-22.7567	17.3109	39.8151
102	0.0533379	0.412799	184.766	177.576	1.99674	2.06728		102	0.793945	0.804163	-10.3842	-8.02417	7.16529	36.6088
103	9.29162	9.29162	-75.3066	-75.1613	1.80226	1.87972		103	0.274733	0.402954	-3.80609	-4.0343	6.67429	35.7774
104	5.52629	5.53356	-51.7892	-49.4475	30.8314	30.835		104	0.0844289	0.201239	-1.0906	-3.1609	6.75139	35.1842
105	2.93683	3.06118	-44.1707	-46.4363	23.0972	23.1067		105	0.029899	0.0431944	3.75385	5.41865	6.30879	35.1779
106	0.728297	0.739366	271.953	271.732	20.7002	21.1732		106	0.217591	0.314127	-2.89831	-3.23499	5.89476	35.0859
107	14.326	14.326	62.2952	62.3082	18.8197	19.4009		107	0.0726758	0.152377	1.6449	1.44011	5.00418	35.1534
108	17.4407	17.4414	-72.0267	-71.3576	18.8197	19.4009		108	0.154921	0.224383	0.218256	2.58628	4.89596	35.3178
109	13.8394	13.8735	-182.646	-183.079	8.61429	9.72046		109	0.165834	0.353697	-1.70885	-1.51617	4.19304	35.306
110	4.70709	4.71955	-59.6758	-59.5481	8.61429	9.19005		110	0.0803909	0.277888	4.22764	0.781556	4.32643	35.3293
111	1.7233	1.74215	-16.2509	-11.8341	2.59365	3.86857		111	0.291773	0.316966	0.320727	-0.110286	4.38849	35.3147
112	0.91075	1.15044	-5.02115	-9.11482	2.95383	4.83923		112	0.307809	0.311452	-3.71373	-3.7728	4.47094	4.59852
113	0.659693	0.694701	-1.92218	-2.3438	3.04061	4.02003		113	0.122123	0.122812	-1.15703	0.221776	4.46432	4.60106
114	0.563583	0.577511	-5.57021	-5.83937	1.6975	3.18001		114	0.0642709	0.133901	1.85697	0.918547	4.56433	4.70746
115	0.285073	0.285543	-1.44467	-1.43434	1.6975	3.69943		115	0.15712	0.179828	-0.722412	0.923293	4.27085	4.42487
116	0.21284	0.213826	-0.0729046	1.79189	1.6975	4.31627		116	0.120999	0.225993	8.71427	6.77567	4.80266	4.9403
117	0.209195	0.30342	2.37801	3.84642	1.6975	4.1001		117	0.556712	0.564776	104.256	106.757	5.22189	5.345
118	0.328095	0.495741	-4.20831	-4.28189	1.6975	4.27279		118	5.76951	5.90263	-55.9331	-58.5678	8.16767	8.18985
119	0.11768	0.281647	0.150942	-2.72568	1.6975	3.66062		119	2.97285	2.97424	-36.6099	-32.2325	21.2435	21.186
120	0.125227	0.145363	1.15749	3.59621	2.70316	4.35106		120	1.14236	1.36262	-7.77475	-11.3942	17.3505	17.3209
121	0.183101	0.325173	0.213638	-2.51065	2.70316	3.89998		121	0.753619	0.79291	-13.7939	-14.552	11.2803	11.7855
122	0.193783	0.199641	-2.20825	-0.588577	2.70316	3.80367		122	0.0639242	0.0653119	-0.262221	0.811355	9.64313	10.2108
123	0.0833708	0.170212	0.813458	-0.0532898	2.70316	4.04427		123	0.0508131	0.10588	-0.328021	0.362672	9.51999	9.97153
124	0.124044	0.167547	3.2447	2.38552	2.70316	4.17747		124	0.0344121	0.124013	0.691573	-1.07408	9.12483	9.33298
125	0.286279	0.286823	-4.03368	-3.34102	2.70316	3.8759		125	0.0689907	0.0703091	-0.0536837	0.995077	8.27874	8.54802
126	0.0845944	0.119772	-1.50355	-1.56289	2.70316	3.93748		126	0.0663065	0.120063	-0.914339	-0.794461	7.64757	7.83806
127	0.00941706	0.0416279	1.85619	2.30579	2.70316	3.93748		127	0.0205896	0.0803399	1.24624	0.849552	7.84553	7.8004
128	0.102226	0.156918	0.527213	0.367006	2.70316	4.07998		128	0.0829018	0.122818	-1.27665	1.08519	7.65132	7.58086
129	0.128587	0.175268	-0.234446	1.80902	2.70316	3.69714		129	0.0190694	0.177077	0.825006	-1.90318	7.51342	7.42309
130	0.116865	0.265719	-0.908265	-2.61362	2.70316	3.69714		130	0.0603197	0.0819178	-0.336633	-0.485954	7.36179	7.29131
131	0.0714515	0.135038	-0.485668	0.482251	2.70316	3.96774		131	0.0434881	0.0576201	-0.162679	-0.281184	8.11633	8.04413
132	0.0471681	0.159151	-0.0637011	-1.62621	2.70316	3.26763		132	0.0353541	0.0435609	0.0904418	4.6148	8.3139	8.29244
133	0.043983	0.0778402	1.33277	3.26587	2.70316	3.33963		133	0.0398762	0.274301	-0.0708203	-0.634514	7.8546	7.81442
134	0.110622	0.241134	-1.13823	-3.54475	0.389963	2.76997		134	0.0363352	0.242575	0.502092	2.71344	7.92235	7.87996
135	0.0537103	0.063896	0.95755	1.26428	0.047378	2.32199		135	0.0614397	0.378247	-0.81933	-3.80394	7.41449	7.52944
136	0.101588	0.12711	-0.302758	-0.614436	0.114405	1.46647		136	0.0204733	0.18805	1.36594	-0.733503	6.98749	6.91198
137	0.0864499	0.0963883	-0.361827	1.74919	0.102317	2.48808		137	0.08877	0.151375	-1.41823	-1.65931	7.13414	7.07019
138	0.0683585	0.183848	-0.608371	5.985	0.0623386	1.74499		138	0.0178583	0.0684095	0.807238	0.491714	7.14656	7.12399
139	0.03794	0.483098	1.60342	-5.99627	0.0734905	1.74173		139	0.0582202	0.0929952	0.0731218	-0.501482	7.23638	7.17146
140	0.118111	0.183284	-1.70924	-2.90795	0.32678	0.802592		140	0.0618763	0.0679211	-0.659293	-0.721105	6.92861	6.86468
141	0.0326491	0.0378861	0.185804	0.0810624	0.351017	0.519045		141	0.0289116	0.0318658	0.118677	2.4616	6.74941	6.69133
142	0.0419393	0.0419393	0.100745	2.15753	0.383296	1.90952		142	0.0348455	0.154946	0.238944	0.426918	6.58937	6.52261
143	0.0469765	0.149816	0.703491	-0.930699	0.486266	1.93604		143	0.0467927	0.176292	-0.848496	-2.31499	6.8143	6.82624
144	0.082151	0.103281	0.467888	4.7465	0.425776	1.90277		144	0.0043679	0.0605425	1.05352	1.71354	6.59278	6.52429
145	0.105545	0.340606	-0.875354	-4.15202	0.525069	1.9128		145	0.0570441	0.146219	-1.06303	-0.855409	6.00978	5.97012
146	0.0617777	0.133005	-0.0482976	-1.0363	0.845546	2.11367		146	0.00389272	0.103449	0.398113	1.14298	6.20535	6.17143
147	0.0593629	0.0811899	-0.112905	0.0320498	0.659823	2.04512		147	0.0237984	0.160598	1.21351	-1.4938	6.27578	6.3612
148	0.0537176	0.0827924	-0.742378	3.99988	0.831459	2.13622		148	0.084474	0.0859076	-0.683059	2.35248	6.47255	6.73744
149	0.0165987	0.282786	0.154002	1.63613	0.754968	2.732		149	0.050321	0.203531	-0.357318	-3.41553	6.46226	6.43815
150	0.0242988	0.364593	2.71472	-1.79122	0.631847	1.5291		150	0.0324551	0.032755	0.132605	1.2478	6.83496	6.77946
151	0.160035	0.275032	-3.10907	-0.950854	0.725033	2.26685		151	0.0390854	0.0951452	-0.384312	-1.49305	6.90922	6.84036
152	0.00458122	0.227489	0.834618	-0.0709813	0.797471	2.30018		152	0.0198698	0.0204926	-0.0321172	0.575485	6.46355	6.39479
153	0.0463121	0.22394	-0.617727	-2.28661	0.831326	1.95597		153	0.0182639	0.0492668	-0.211594	0.623921	6.4226	6.36317
154	0.0154258	0.10961	0.431861	-1.45137	1.10041	2.32377		154	0.00768423	0.0804629	-0.153685	2.27425	6.41398	6.41489
155	0.0370189	0.0370409	-0.562736	6.26639	0.993182	2.01046		155	0	0.194175	233.738	229.956	6.44246	6.63736
156	0.00888203	0.35036	-0.15473	1.47628	0.97456	2.17919		156	11.6869	11.692	-69.3586	-67.0955	6.44246	6.39523
157	0.00114551	0.424174	0.135685	-6.2769	0.976727	3.08183		157	8.21895	8.33717	-164.379	-153.601	6.44246	6.98171
158	0.00792974	0.110329	0.0165927	-0.943359	0.976013	2.74855		158	0	0.657109	95.9408	82.9438	8.05586	8.65819
159	0.00875937	0.0631614	1.21399	1.33355	0.961926	3.10142		159	4.79704	4.8043	-90.8802	-91.0201	8.05586	8.65819
160	0.0694591	0.129839	-0.619889	-1.82077	0.933129	3.09582		160	0.253028	0.253293	-4.85181	-3.58049	8.05586	8.65819
161	0.0384646	0.0388004	-0.558123	2.15665	0.910034	2.96491		161	0.0104377	0.0742684	0.138054	0.268816	8.05586	8.65819
162	0.0105585	0.146633	-0.104654	1.02288	0.979793	3.00765		162	0.0173404	0.0877092	0.142806	1.03148	0.796926	2.92944
163	0.00532579	0.197777	0.533763	-3.13485	1.03976	2.50452		163	0.0244807	0.139283	0.19781	-1.33185	0.837636	2.94956
164	0.032014	0.0410343	-0.148365	6.46227	0.984447	1.85901		164	0.0343712	0.0726912	0.128727	-0.23383	0.837636	2.94956
165	0.0245957	0.364148	0.400385	-6.39066	1.06773	1.76631		165	0.0408076	0.0609997	-0.816151	0.691098	0.837636	2.94956
166	0.0446149	0.0446149	-0.00531261	-0.00531261	1.19601	1.81852		166	0	0.0955546	1.35438	-0.0530312	0.837636	2.94956
167	0.0443493	0.0443493	0.443906	0.830936	1.15349	1.79699		167	0.0677192	0.092903	-0.591007	-0.234576	0.837636	2.94956
168	0.0665446	0.0858961	-1.01653	0.798811	1.11244	1.7745		168	0.0381688	0.0811742	0.574527	2.27472	0.552204	2.92744
169	0.0157183	0.125837	-0.28307	-1.70633	1.01521	1.70953		169	0.0668952	0.19491	-1.28281	-2.80336	0.521285	2.82331
170	0.00156475	0.04052	0.400612	-0.3347	0.81936	1.82958		170	0.00275461	0.0547423	152.25	151.245	0.629034	2.86353
171	0.0215953	0.023785	0.253332	0.749634	0.820392	2.16545		171	7.61525	7.61697	86.2618	86.6045	0.654253	2.86487
172	0.034262	0.0612667	-0.447105	1.05701	0.861451	2.24914		172	11.9283	11.9472	-69.889	-69.7997	41.6876	41.3857
173	0.0119067	0.114117	0.0690408	-1.6325	1.03364	2.40868		173	8.4339	8.45721	-112.131	-112.32	41.6876	41.3857
174	0.0153587	0.0324919	0.661091	0.411711	0.93764	2.10906		174	2.82732	2.84122	-41.8694	-42.1343	41.6876	42.8165
175	0.0484133	0.0530774	-0.715683	0.958141	0.931196	1.73397		175	0.733852	0.734503	-5.30723	-5.20094	3.32637	9.26216
176	0.0126292	0.100984	-0.127478	-1.54278	1.02063	3.12275		176	0.46849	0.474456	-8.62488	-8.43966	3.21961	9.03987
177	0.00625527	0.0238455	0.138001	0.300764	1.01312	2.11789		177	0.0372463	0.0524733	0.215948	2.6681	2.46943	7.8274
178	0.0131553	0.0388837	0.327871	-0.173361	0.975881	2.2952		178	0.0480437	0.185878	-0.0743207	-1.51057	2.46758	7.65617
179	0.0295488	0.0302156	0.561948	0.777492	1.05026	2.3353		179	0.0443277	0.11035	-0.250517	2.94337	2.48392	7.65599
180	0.0576462	0.0690902	0.587947	1.00668	1.14451	2.37015		180	0.0318018	0.257518	1.6586	-2.33301	2.29157	7.59252
181	0.0870436	0.119424	-1.18479	-1.42583	0.916846	0.915106		181	0.114732	0.140868	-1.2384	-1.5567	2.24166	7.55235
182	0.027804	0.0481325	0.419022	2.28912	1.18635	2.74036		182	0.0528119	0.0630324	1.96201	1.84431	2.3566	8.46956
183	0.0487551	0.162588	-0.566141	0.0756734	1.14627	2.43025		183	0.150912	0.155248	-1.20366	-1.03839	2.16232	8.24016
184	0.020448	0.166372	-0.254484	1.86051	1.22977	1.60903		184	0.0907294	0.103328	0.165026	3.64031	2.01611	7.87011
185	0.00772385	0.259398	-0.0416541	-3.08686	1.1586	1.28617		185	0.0989807	0.285344	-0.920721	-4.46951	1.90765	7.87476
186	0.00564114	0.105054	0.603351	-1.38492	0.941606	2.1599		186	0.0529447	0.0618684	0.0850535	1.26556	1.87077	7.88574
187	0.0358087	0.0358087	-0.314001	10.5075	0.919079	2.02849		187	0.0571973	0.125146	-0.866491	-2.19951	1.76676	8.44652
188	0.0201086	0.561186	0.0604259	-10.7611	0.872638	2.07625		188	0.0138728	0.0151707	1.9895	3.38768	2.01567	7.73894
189	0.0231299	0.0231299	-0.401922	-0.401922	0.762928	2.04348		189	0.113348	0.184555	-0.787449	-2.21158	1.94817	8.03016
190	0.00303386	0.00303386	0.0588714	8.22906	0.814005	2.03074		190	0.0739754	0.0739754	-0.52215	1.6428	1.59963	7.86998
191	0.00597743	0.414487	0.493852	-6.52942	0.714223	2.00854		191	0.0478679	0.156115	-0.877993	-1.07346	1.69561	7.89122
192	0.03067	0.0880158	0.443309	1.90369	0.703254	2.00563		192	0.0039682	0.102443	0.789974	-1.17951	1.77644	7.87394
193	0.0528355	0.1832	-0.00591226	0.776613	0.695538	2.42028		193	0.0434669	0.0434669	-0.86014	2.70818	1.72343	7.24457
194	0.0525399	0.222031	-0.570289	-2.7051	0.812925	1.37692		194	0.000459942	0.178876	55.6348	52.0665	1.75758	7.31614
195	0.0240254	0.0867759	0.840743	1.86901	0.996448	2.69765		195	2.7822	2.7822	103.454	103.726	1.74621	7.67687
196	0.0660626	0.180226	-0.670402	1.62732	0.991494	1.46765		196	7.95489	7.96849	-7.91785	-8.18148	17.4416	19.0866
197	0.0325425	0.261592	0.26756	-4.31171	0.889632	1.65499		197	7.55899	7.55942	-126.92	-126.78	17.4416	19.1002
198	0.0459205	0.0460067	0.32582	2.00286	0.901506	1.29945		198	1.21297	1.2204	-21.461	-20.1672	1.70361	8.32757
199	0.0622115	0.14615	-0.359075	-2.03784	1.08092	2.31513		199	0.139921	0.212044	-2.03733	-1.27385	2.3711	7.55163
200	0.0442577	0.0442577	-0.270246	3.48032	0.937408	2.26515		200	0.0380544	0.148352	0.393681	-0.9881	2.8743	8.21561
201	0.0307454	0.218274	0.380475	1.01462	0.76401	2.1257		201	0.0577384	0.0989467	-0.328182	0.516	2.90529	8.3721
202	0.0497691	0.269005	-0.446718	-3.29899	0.763277	2.14055		202	0.0413293	0.124747	-0.216473	-1.84472	2.67136	7.56711
203	0.0274332	0.104056	-0.286543	3.64991	0.866157	2.18425		203	0.0305057	0.0325108	0.0837388	3.71093	2.64263	7.58724
204	0.0131061	0.286551	0.590043	1.78621	0.921156	2.22626		204	0.0346926	0.218057	-0.493442	-4.10699	2.59082	7.89334
205	0.0426082	0.375862	-0.0451077	-1.95392	0.947717	2.58566		205	0.0100205	0.0127079	1.06784	1.25839	2.77938	7.88289
206	0.0403528	0.278166	-0.172699	-4.88262	0.919944	1.739		206	0.0634127	0.0756273	-1.09832	1.99407	2.61453	7.05371
207	0.0317179	0.0340346	-0.341965	0.187148	0.914992	2.23249		207	0.00849664	0.175331	0.763356	-1.40166	2.58455	7.08442
208	0.0146196	0.0433919	0.384865	0.531381	0.851498	2.19197		208	0.0466644	0.105248	-0.456108	4.01468	2.45801	7.68974
209	0.0338629	0.069961	0.0668967	0.769705	0.722905	1.81863		209	0.023859	0.305982	-0.203747	-0.416743	2.56975	7.78307
210	0.0372077	0.108446	-0.40459	4.12213	0.783425	2.96054		210	0.0136717	0.285145	0.150167	-4.24427	2.59437	7.51771
211	0.0169782	0.314553	200.754	194.948	0.779046	2.88638		211	0.02118	0.0729314	-0.382122	-0.486581	2.83654	7.10288
212	10.0547	10.0619	14.133	14.1252	0.694041	2.8473		212	0.00207397	0.0486023	0.481621	2.37796	2.63207	6.95828
213	10.7613	10.7682	38.5059	38.3819	0.694041	2.8473		213	0.026155	0.1675	-0.165374	-2.58313	2.66929	6.70829
214	12.6866	12.6873	-117.182	-115.861	0.694041	4.21484		214	0.0178863	0.0383438	11.3823	11.6501	2.72118	7.15526
215	6.82749	6.89424	-90.8152	-92.1503	1.28756	5.80377		215	0.587002	0.620849	106.301	105.642	2.72266	7.71763
216	2.28673	2.28673	-30.2608	-30.2593	4.24384	5.63286		216	5.90203	5.90295	9.51946	10.3847	7.06609	9.91989
217	0.77369	0.773766	-10.4508	-7.99617	6.14497	6.56386		217	6.378	6.42219	-84.4258	-84.4979	12.6837	14.1643
218	0.251152	0.373957	2.16201	2.61958	5.12226	5.6208		218	2.15671	2.19729	-42.5368	-35.6121	12.6837	14.6416
219	0.359252	0.504937	-4.11765	-6.92626	5.87478	6.3362		219	0.0298748	0.416686	-0.174813	-4.17094	4.6985	8.14981
220	0.15337	0.158623	1.1273	1.88665	4.85735	5.44118		220	0.0211341	0.208139	0.795756	-2.79635	4.7591	7.2147
221	0.209735	0.252956	-1.23366	-1.17598	4.81189	5.39359		221	0.0609219	0.0683214	-0.958293	5.35655	4.79008	7.0226
222	0.148052	0.194157	-0.0748882	-0.431551	4.33701	4.96432		222	0.0130073	0.336149	0.0345522	-5.11603	4.46248	6.75284
223	0.144308	0.172579	-0.18609	-0.624662	4.37618	4.85829		223	0.0147349	0.080347	1.28944	1.37251	4.31587	6.08373
224	0.135003	0.141346	-1.97874	-0.243659	4.10422	4.60637		224	0.0792067	0.148973	-0.441867	-1.29847	4.24389	5.78796
225	0.0360662	0.129163	0.952293	0.0975456	4.10651	4.60673		225	0.0571134	0.0840491	-0.418395	0.0730005	4.01429	6.8962
226	0.0836809	0.13404	-0.225505	-1.19667	2.89661	3.56825		226	0.0361936	0.0876991	-0.169814	1.11812	3.87092	6.01295
227	0.0724057	0.0742069	1.87554	2.72037	2.76326	3.46111		227	0.0277029	0.143605	0.157908	-0.277943	4.02596	8.33658
228	0.166182	0.210225	-0.194636	6.37595	2.59516	3.33014		228	0.0355983	0.129708	-0.371764	-1.86944	4.03304	6.63335
229	0.156451	0.529023	-1.66171	-6.73674	2.99848	3.63456		229	0.0170102	0.0362361	0.857666	5.46526	3.98381	6.24782
230	0.073365	0.192186	-0.878359	-0.869104	3.33558	3.82061		230	0.0598935	0.309499	-1.14921	-1.70982	3.96603	6.67375
231	0.029447	0.148731	-0.272402	-1.00884	3.02489	3.54895		231	0.0024329	0.224008	70.6169	66.3271	3.95597	6.21777
232	0.0158269	0.0982884	0.135008	2.83497	2.72971	3.2993		232	3.53328	3.54036	-8.86253	-8.54426	3.94135	6.2929
233	0.0225773	0.240037	0.415346	-2.17329	2.48079	3.09997		233	3.09015	3.11315	-60.1515	-55.6348	3.94135	6.26208
234	0.0433446	0.131373	0.708338	2.58164	2.60179	3.19621		234	0.0825743	0.331411	-0.482933	-2.55617	8.31339	10.2458
235	0.0787615	0.260455	-1.31389	-3.80974	2.52969	3.14678		235	0.0584277	0.203602	-0.0512249	-2.92603	4.15668	6.18501
236	0.0130672	0.0699674	-0.234443	0.465642	2.2649	2.95565		236	0.0558664	0.0573006	0.141621	2.81132	4.6167	5.20624
237	0.00134501	0.0932495	1.82834	1.07681	2.68817	3.28274		237	0.0629475	0.197866	-1.18473	-1.17242	4.90144	5.44197
238	0.092762	0.14709	-1.79525	-1.0381	2.65071	3.25211		238	0.00371117	0.139245	1.55532	3.84019	4.95212	5.91083
239	0.00299961	0.0951853	3.94835	5.85642	2.49256	3.1295		239	0.0814772	0.331255	-0.899425	-2.39828	4.98537	5.68111
240	0.200417	0.388006	-1.8391	1.95958	1.80526	2.59548		240	0.0365059	0.211341	1.42057	4.67519	4.95606	6.00946
241	0.108462	0.485985	-1.13896	-6.17754	1.68788	2.49226		241	0.107534	0.445101	-2.01665	-7.01135	4.74435	5.72889
242	0.051514	0.177108	-0.368562	-0.824065	1.8036	2.55887		242	0.00670194	0.0945333	1.20845	-0.252604	5.01257	6.94879
243	0.0330858	0.135905	-0.469434	0.996767	1.73576	2.51954		243	0.0671245	0.0819031	-0.635973	10.2956	4.96066	6.17318
244	0.00961413	0.185743	0.134799	-3.24761	1.66235	2.4705		244	0.0353259	0.596681	-0.67874	-11.9058	4.66625	6.02128
245	0.0163541	0.0233629	-0.0691603	1.29742	1.80922	2.57209		245	0.00138884	0.00138884	0.513815	10.0258	5.02251	6.62686
246	0.0128961	0.0882341	-0.105685	0.0961199	1.88878	2.45461		246	0.0270796	0.502677	-0.0354099	-9.4869	4.99284	6.6111
247	0.00761181	0.0930401	1.80527	0.836795	1.64888	2.28268		247	0.0253091	0.028332	-0.405829	2.51669	4.53507	6.28667
248	0.0978754	0.13488	0.322748	2.19455	1.39139	2.0956		248	0.00501762	0.154166	1.4841	-0.0508856	4.83669	6.51043
249	0.114013	0.244607	-1.70704	-4.10977	1.59555	2.21288		249	0.0792228	0.151622	-1.53585	-1.88534	4.87555	6.52014
250	0.0286606	0.0391188	0.462543	5.24956	1.56975	2.23521		250	0.0024304	0.057355	0.0853788	6.51563	4.77576	6.48293
251	0.0517878	0.301597	-0.743085	-1.86881	1.53057	2.20475		251	0.00669934	0.383137	0.256317	-3.43862	4.76527	6.47985
252	0.0146335	0.208156	0.0328622	-2.28137	1.71379	2.33294		252	0.0195152	0.211206	0.489085	0.0630841	4.80329	5.54254
253	0.0162766	0.0940878	-0.0979975	1.2383	2.15653	2.65221		253	0.0439694	0.21436	-0.308137	-0.465297	4.86045	6.2313
254	0.0113768	0.156003	0.290707	-2.57999	1.95055	2.49103		254	0.0285625	0.191095	0.179839	6.19624	4.94432	5.47715
255	0.0259121	0.0270033	1.10123	1.15212	2.13066	2.63688		255	0.0375545	0.500907	-0.384929	0.246367	5.03463	5.61538
256	0.0809736	0.0846093	0.244058	6.77056	2.32947	2.82623		256	0.018308	0.513226	0.862175	-6.77819	5.12382	5.15756
257	0.0931765	0.423137	-1.47524	-1.33754	2.20984	2.71698		257	0.0614167	0.174316	-1.16154	-0.735601	5.18382	5.78578
258	0.0194146	0.35626	0.461329	-5.7727	2.38183	2.85694		258	0.0033396	0.137536	1.11972	1.31309	5.1228	5.36598
259	0.0424811	0.0676253	-0.446995	0.460559	2.32536	2.79952		259	0.0593258	0.20319	-0.795304	-2.55563	5.23963	6.16403
260	0.0201313	0.0906533	0.52117	6.60937	2.25917	2.74774		260	0.0195606	0.0754087	0.886327	1.93936	4.98887	5.32651
261	0.0461898	0.421122	0.0831223	-5.13101	2.19125	2.68719		261	0.0638769	0.172377	-0.758541	-2.7405	4.9368	5.43609
262	0.0503459	0.164571	174.713	173.213	1.72166	2.31953		262	0.0259499	0.0353516	145.389	145.725	4.93644	5.59466
263	8.78601	8.8252	101.374	101.249	2.13012	2.62948		263	7.2954	7.32161	-87.9034	-88.4275	4.90091	5.70913
264	13.8547	13.8876	-97.8931	-98.0977	4.42928	4.8367		264	2.90023	2.90023	-29.0866	-29.0866	4.90091	4.97404
265	8.96005	8.98274	-119.123	-119.264	10.4213	10.5378		265	1.4459	1.4459	-22.1319	-22.1319	4.90091	4.97404
266	3.00392	3.01952	-39.1821	-38.3208	4.09844	4.40996		266	0.339309	0.339309	3.43935	3.43935	4.90091	4.97404
267	1.04481	1.10348	-11.9063	-10.9706	3.11893	3.43538		267	0.511276	0.511276	-7.50293	-7.50293	4.90091	4.97404
268	0.449501	0.554949	-2.81333	17.1167	3.60706	3.88899		268	0.136129	0.136129	-1.04045	-1.04045	4.47911	4.56063
269	0.308835	1.41078	-0.782108	-6.27818	3.64062	3.89936		269	0.0841068	0.0841068	-0.607183	-0.607183	3.38399	3.57622
270	0.269729	1.09687	-1.8236	-6.17343	3.85987	4.1066		270	0.0537477	0.0537477	-0.534094	-0.534094	1.92782	2.39129
271	0.17855	0.788203	-0.589667	-7.72497	3.4051	3.67849		271	0.027043	0.027043	1.58031	1.58031	1.02641	1.84102
272	0.149066	0.401955	-0.4919	4.61967	3.75097	3.99252		272	0.106058	0.106058	-1.23276	-1.23276	1.15516	1.93162
273	0.124471	0.632939	0.352649	-0.805597	2.78094	3.12057		273	0.0444203	0.0444203	-0.724353	-0.724353	1.56507	2.25076
274	0.142104	0.592659	-1.67584	-9.88283	3.07826	3.36243		274	0.00820266	0.00820266	0.242277	0.242277	1.57249	2.39607
275	0.0583117	0.0985173	0.737364	2.05177	2.93336	3.25075		275	0.0203165	0.0203165	0.338951	0.338951	1.47562	2.23987
276	0.0951799	0.201106	0.184824	0.672547	3.5783	3.83034		276	0.0372641	0.0372641	0.00908752	0.00908752	1.3893	2.08509
277	0.104421	0.234733	-1.52813	-1.94053	3.4254	3.67493		277	0.0377185	0.0377185	0.020135	0.020135	1.71846	2.34061
278	0.0280144	0.137707	-0.296199	-0.477176	3.43804	3.68934		278	0.0387252	0.0387252	1.02907	1.02907	1.34504	2.22858
279	0.0132044	0.113848	0.531753	1.79094	3.507	3.76385		279	0.0901786	0.0901786	-0.620316	-0.620316	1.13545	2.06899
280	0.0397921	0.203395	-0.150741	2.42517	3.64108	3.88461		280	0.0591628	0.0591628	-0.563103	-0.563103	0.963365	1.86015
281	0.032255	0.324653	-0.509823	-0.200976	2.76097	3.12807		281	0.0310077	0.0310077	0.502738	0.502738	1.18688	1.9981
282	0.00676389	0.314605	0.611213	-2.86766	2.9405	3.27257		282	0.0561446	0.0561446	0.0479361	0.0479361	0.749831	1.85689
283	0.0373245	0.171222	-0.443721	0.183908	2.84806	3.17723		283	0.0585414	0.0585414	0.879709	0.879709	0.959363	2.00957
284	0.0151385	0.180417	-0.194763	-2.17601	2.82636	3.1635		284	0.102527	0.102527	-1.42173	-1.42173	1.34919	2.13268
285	0.00540035	0.0716164	0.14045	-0.56434	2.82269	3.16101		285	0.0314401	0.0314401	-0.582307	-0.582307	1.6451	2.34249
286	0.0124229	0.0433994	0.366567	1.5874	2.88771	3.23217		286	0.00232476	0.00232476	0.177034	0.177034	1.47911	2.20507
287	0.0307512	0.12277	-0.578714	3.83371	2.97584	3.31099		287	0.0111765	0.0111765	0.493205	0.493205	1.36905	2.08652
288	0.00181553	0.314455	1.36858	1.24991	3.43982	3.72146		288	0.0358367	0.0358367	0.176389	0.176389	1.36196	2.0685
289	0.0702446	0.376951	-0.777655	-3.22023	3.4912	3.77176		289	0.0446562	0.0446562	-0.43851	-0.43851	1.25361	1.93419
290	0.0313618	0.215939	0.618694	0.632366	3.63384	3.90182		290	0.0227307	0.0227307	-0.308808	-0.308808	1.20032	2.0416
291	0.0622965	0.247558	0.155127	0.0234799	2.60354	2.96895		291	0.00729025	0.00729025	0.612839	0.612839	1.05362	1.90104
292	0.0700529	0.248732	0.393554	-2.0946	2.78032	3.13536		292	0.0379322	0.0379322	0.187203	0.187203	1.05915	1.93533
293	0.0897306	0.144001	-1.74722	-2.68833	2.82256	3.16843		293	0.0472923	0.0472923	-0.755091	-0.755091	0.935578	1.82697
294	0.00236973	0.00958502	0.418633	1.32607	2.58078	2.94562		294	0.00953778	0.00953778	1.82543	1.82543	0.826303	1.83883
295	0.0233014	0.0758886	0.963021	1.61266	2.64616	2.99789		295	0.100809	0.100809	-0.799944	-0.799944	1.24919	2.0328
296	0.0714525	0.156521	-1.0122	2.58125	2.83896	3.17023		296	0.0608119	0.0608119	-1.15176	-1.15176	1.60226	2.28256
297	0.0208427	0.285584	0.708454	-3.89559	2.97866	3.2794		297	0.00322363	0.00322363	0.274797	0.274797	1.54058	2.24614
298	0.0562653	0.0908045	-0.982152	5.81296	3.003	3.30765		298	0.0169635	0.0169635	25.604	25.604	1.36911	2.09625
299	0.00715773	0.381452	0.109721	3.38917	2.92761	3.25029		299	1.29716	1.29716	33.4435	61.9534	2.07295	2.5904
300	0.0126438	0.550911	-0.0551229	-7.29395	2.51734	2.91177		300	2.96934	4.39483	254.908	227.127	7.17711	7.04257
301	0.00988764	0.186214	0.024495	-0.841884	2.57632	2.95259		301	15.7147	15.7512	-121.216	-121.944	7.17711	7.04257
302	0.0111124	0.144119	-0.174935	-1.12868	2.77849	3.11959		302	9.65396	9.65396	-143.079	-143.079	7.17711	7.04257
303	0.00236563	0.0876856	0.629753	1.99321	3.04289	3.35663		303	2.49998	2.49998	-47.6572	-47.6572	7.1996	7.62794
304	0.0338533	0.187346	-0.445892	-2.5992	2.87448	3.2068		304	0.117125	0.117125	-0.578218	-0.578218	6.10987	6.24223
305	0.0115587	0.0573859	-0.0973318	5.72794	3.29821	3.5907		305	0.0882143	0.0882143	-0.723966	-0.723966	9.31943	9.21386
306	0.00669211	0.343783	0.669791	-0.77166	3.28377	3.56777		306	0.052016	0.052016	-0.422875	-0.422875	8.45991	8.39693
307	0.0401817	0.3052	-0.755337	-3.93366	2.83067	3.17084		307	0.0308723	0.0308723	0.270397	0.270397	8.15023	8.11254
308	0.0024148	0.108517	0.508286	4.44476	2.77786	3.11798		308	0.0443922	0.0443922	1.18714	1.18714	7.62596	7.58478
309	0.0278291	0.330755	1.09483	-4.49304	2.88269	3.21108		309	0.103749	0.103749	-0.901222	-0.901222	7.63911	7.60155
310	0.0825706	0.106103	-1.35694	0.337647	3.03142	3.33889		310	0.0586879	0.0586879	0.622166	0.622166	7.394	7.37494
311	0.0147235	0.122985	-0.260639	1.24448	2.93648	3.25816		311	0.0897962	0.0897962	-0.391224	-0.391224	7.08024	7.17145
312	0.00169159	0.185209	1.454	0.952894	2.9635	3.29447		312	0.070235	0.070235	-0.936578	-0.936578	7.37889	7.35814
313	0.0743915	0.232854	-1.00414	1.55977	2.7806	3.1329		313	0.0234061	0.0234061	0.104996	0.104996	6.34676	6.50092
314	0.0241845	0.310843	-0.341652	-2.75922	2.84265	3.1736		314	0.0286559	0.0286559	-0.343783	-0.343783	6.50321	6.64486
315	0.00710186	0.172882	0.0793593	-0.255222	2.925	3.24754		315	0.0114667	0.0114667	1.39539	1.39539	6.406	6.55257
316	0.0110698	0.160121	-0.0198224	0.846829	2.80129	3.13863		316	0.0812365	0.0812365	-0.213157	-0.213157	6.22606	6.40733
317	0.0100787	0.202462	0.833827	-0.622214	2.90069	3.23553		317	0.0705786	0.0705786	-0.358201	-0.358201	6.38617	6.53958
318	0.05177	0.171351	-0.217937	-1.7868	2.81847	3.16772		318	0.0526685	0.0526685	-0.709764	-0.709764	6.48011	6.60019
319	0.0408732	0.0820116	0.500515	0.0774719	2.3186	2.72775		319	0.0171803	0.0171803	1.68271	49.0117	7.05127	7.13326
320	0.065899	0.0858852	-1.10543	-0.612179	2.49917	2.87498		320	0.101316	2.46776	-1.05587	-38.8348	6.95347	7.03041
321	0.0106275	0.0552763	0.33722	2.45534	2.69796	3.0501		321	0.0485224	0.526027	-0.517452	-7.3005	7.24118	7.29917
322	0.0274884	0.178043	0.0547599	-2.21647	2.44545	2.82067		322	0.0226498	0.161002	-0.0123729	-2.77942	6.94433	6.93309
323	0.0302264	0.0672197	-0.0512924	3.62251	2.60171	2.97068		323	0.0220311	0.0220311	0.703706	0.703706	6.91457	6.9075
324	0.0276618	0.248345	-0.00384382	-1.72511	2.64079	2.99876		324	0.0572164	0.0572164	-0.0669081	12.5034	6.69002	6.70183
325	0.0274696	0.16209	-0.0434972	2.57446	2.84761	3.17786		325	0.053871	0.682386	-0.281187	-9.91807	7.20605	7.28176
326	0.0252948	0.290813	160.032	155.632	2.7901	3.12647		326	0.0398116	0.186482	-0.35934	-3.29275	6.99449	6.9983
327	8.02688	8.07243	31.5219	30.7038	2.68353	3.04117		327	0.0218446	0.0218446	0.00597983	3.61544	7.51319	7.55198
328	9.60297	9.60762	-45.461	-45.5539	2.68353	3.04117		328	0.0221436	0.202616	2.34969	-1.25977	7.62905	7.65979
329	7.32992	7.32992	-75.4235	-74.5404	16.2917	16.3104		329	0.139628	0.139628	-2.51568	-2.51568	6.93338	7.03014
330	3.55875	3.6029	-48.379	-49.0638	1.46032	2.38186		330	0.0138441	0.0138441	-0.276883	-0.276883	6.75043	6.85972
331	1.1398	1.14971	-17.506	-17.6427	4.10012	4.44958		331	0	0	333.857	333.857	7.90552	7.93351
332	0.264497	0.267578	-3.04443	-3.09629	4.61991	4.85524		332	16.6928	16.6928	-280.035	-280.035	7.90552	7.93351
333	0.112276	0.112764	2.58748	2.57771	4.74541	4.94801		333	2.69107	2.69107	-45.5212	-45.5212	7.90552	7.93351
334	0.24165	0.24165	0.0798542	0.0798542	4.96408	5.16575		334	0.415011	0.415011	9.82106	9.82106	7.90552	7.93351
335	0.245642	0.245642	-0.131689	-0.131689	3.96322	4.24702		335	0.906064	0.906064	-7.69427	-7.69427	7.90552	7.93351
336	0.239058	0.239058	-1.58302	-1.57016	4.2125	4.46912		336	0.521351	0.521351	-4.97737	-4.97737	2.81351	3.03352
337	0.159907	0.16055	-0.635903	-0.64876	3.84956	4.13531		337	0.272482	0.272482	0.654077	0.654077	1.95794	2.26718
338	0.128112	0.128112	-1.12728	-1.12728	3.6087	3.89336		338	0.305186	0.305186	-3.02955	-3.02955	1.6523	2.20866
339	0.071748	0.071748	1.14423	2.5695	3.40471	3.70739		339	0.153709	0.153709	0.0353817	47.3979	1.42154	2.17698
340	0.12896	0.200223	0.574945	-0.850325	3.38418	3.68289		340	0.155478	2.5236	0.18547	-47.177	0.934795	1.78326
341	0.157707	0.157707	-1.12721	-1.12721	3.4182	3.71732		341	0.164751	0.164751	-2.82945	-2.82945	0.432629	4.49195
342	0.101346	0.101346	1.64549	2.40569	3.27311	3.57685		342	0.0232787	0.0232787	2.7358	2.7358	0.445324	4.897
343	0.183621	0.221631	-1.93255	-1.98253	3.12346	3.4419		343	0.160069	0.160069	-2.23283	-2.23283	0.380061	4.8932
344	0.0869936	0.122504	-1.60014	-0.168346	2.05224	2.66209		344	0.0484275	0.0484275	0.701046	0.701046	0.795222	4.94997
345	0.00698664	0.114087	0.237973	3.59891	2.05224	2.66209		345	0.0834798	0.0834798	-1.52571	-1.52571	0.160755	5.19619
346	0.0188853	0.294032	3.50394	-1.999	1.84844	2.52689		346	0.00719422	0.00719422	0.735592	0.735592	0.00106621	5.1579
347	0.194083	0.194083	-2.59242	-2.59212	1.94461	2.59717		347	0.0439738	0.0439738	303.429	303.429	0.0266911	5.03303
348	0.0644616	0.0644764	0.767903	2.30837	1.46811	2.25835		348	15.2154	15.2154	-133.835	-118.962	0.139838	5.00748
349	0.102857	0.179895	-1.30948	-2.08829	1.46811	2.25835		349	8.52368	9.2673	-46.5516	-61.4239	0.139838	5.00748
350	0.0373826	0.0754806	-0.213518	2.62163	1.46811	2.25835		350	6.1961	6.1961	-118.647	-118.647	8.43652	9.08643
351	0.0267067	0.206562	0.289624	2.10913	1.46811	2.25835		351	0.263737	0.263737	-0.570254	-0.570254	0.438323	4.76019
352	0.0411879	0.312018	-0.0165187	-5.12743	1.46811	2.25835		352	0.235224	0.235224	-2.28679	-2.28679	0.0133038	4.6067
353	0.0403619	0.0556471	-0.593954	-0.14485	1.46811	2.25835		353	0.120884	0.120884	3.76746	3.76881	1.16773	4.54766
354	0.0106643	0.0484046	0.300772	0.42506	1.46811	2.25835		354	0.309257	0.309325	-1.74642	-1.74415	2.03931	5.04118
355	0.0257028	0.0696576	0.309737	-0.00620555	1.46811	2.25835		355	0.221936	0.222117	-1.63301	-0.57894	1.57593	4.88353
356	0.0411897	0.0693474	0.571126	0.490621	1.46811	2.25835		356	0.140286	0.19317	-0.108984	-0.927986	2.2012	4.91059
357	0.069746	0.0938784	-1.26577	1.70866	1.46811	2.25835		357	0.134836	0.146771	-0.903329	3.88391	2.52185	2.6653
358	0.00645769	0.179311	0.622884	-2.04647	1.46811	2.25835		358	0.0896699	0.340966	0.271665	-4.65725	1.44432	1.72704
359	0.0376019	0.0769878	-0.540952	-1.26219	1.46811	2.25835		359	0.103253	0.108104	-1.81859	6.03491	1.46159	1.79143
360	0.0105543	0.0138782	0.15678	0.612807	1.46811	2.25835		360	0.0123236	0.409849	1.09221	-6.85575	0.968146	1.40913
361	0.0183933	0.0445185	0.636344	2.76758	2.04077	2.69808		361	0.0669339	0.067062	-1.18439	4.31019	1.03368	1.44684
362	0.0502105	0.182897	-0.859649	-3.51337	2.09877	2.72235		362	0.00771459	0.282571	0.031358	1.65708	1.15926	1.47656
363	0.00722806	0.00722882	0.776182	0.780372	2.05598	2.6906		363	0.00928249	0.365426	-0.135969	-5.10806	1.23692	1.60677
364	0.0460372	0.0462474	0.309571	0.305366	2.08496	2.69493		364	0.00248402	0.110023	0.151659	-1.36774	1.23851	1.38299
365	0.0615157	0.0615157	-1.06654	2.34019	2.13944	2.75679		365	0.010067	0.0416357	67.067	66.4356	1.22574	1.3673
366	0.00818891	0.178525	0.910881	-1.11097	2.14112	2.76575		366	3.36342	3.36342	1.58283	1.58283	1.29083	1.41369
367	0.0537329	0.122977	-0.327126	-1.712	2.27489	2.86963		367	3.44256	3.44256	-56.8837	-56.8837	1.52626	2.29767
368	0.0373767	0.0373767	0.090126	0.090126	2.16295	2.78668		368	0.598375	0.598375	213.077	213.088	13.8494	12.9092
369	0.041883	0.041883	-0.70583	-0.70583	2.27501	2.8421		369	11.2522	11.2528	217.922	217.991	13.8494	12.9092
370	0.00659146	0.00659146	-0.0451184	3.55276	2.27501	2.8421		370	22.1483	22.1523	-193.833	-193.849	13.8494	12.9092
371	0.00433554	0.184229	0.38911	-3.20877	2.27501	2.8421		371	12.4567	12.4599	-104.662	-104.58	13.8494	12.9092
372	0.023791	0.023791	0.242122	0.242122	2.27501	2.8421		372	7.22359	7.2309	-118.016	-116.766	13.8546	15.2794
373	0.0358971	0.0358971	-0.612147	-0.612147	2.27501	2.8421		373	1.32278	1.39259	-21.4472	-22.8433	2.77424	7.36184
374	0.00528978	0.00528978	1.30257	7.22149	2.27501	2.8421		374	0.250427	0.250427	-3.98764	-3.98764	0.0129785	5.97535
375	0.0704182	0.366364	-0.596993	-6.51592	2.27501	2.8421		375	0.0510447	0.0510447	0.297297	0.297297	0.0972606	6.04146
376	0.0405685	0.0405685	0.513928	0.513928	2.27501	2.8421		376	0.0659095	0.0659095	0.401072	0.401072	0.884702	5.95079
377	0.0662649	0.0662649	-0.266393	-0.266393	2.27501	2.8421		377	0.0859631	0.0859631	-1.43496	-1.43496	0.866549	6.12572
378	0.0529453	0.0529453	-0.73737	-0.73737	2.27501	2.8421		378	0.014215	0.014215	0.76626	0.76626	0.870151	6.90101
379	0.0160768	0.0160768	-0.0551495	-0.0551495	2.27501	2.8421		379	0.052528	0.052528	-0.59697	-0.59697	0.78578	6.87088
380	0.0133193	0.0133193	0.1692	0.1692	2.27501	2.8421		380	0.0226795	0.0226795	-0.0816648	-0.0816648	0.691068	6.80586
381	0.0217793	0.0217793	-0.332627	-0.332627	2.27501	2.8421		381	0.0185963	0.0185963	-0.0337719	-0.0337719	0.342286	6.55173
382	0.00514795	0.00514795	0.23284	0.23284	2.27501	2.8421		382	0.0169077	0.0169077	2.46848	2.46848	0.245591	6.63285
383	0.01679	0.01679	-0.195367	-0.195367	2.27501	2.8421		383	0.140331	0.140331	-2.24243	-1.7867	0.0685854	6.61307
384	0.00702162	0.00702162	-0.0110001	-0.0110001	2.27501	2.8421		384	0.02821	0.0509962	-0.0760784	-0.531803	0.201132	6.56746
385	0.00647162	0.00647162	0.694039	0.694039	2.27501	2.8421		385	0.0244061	0.0244061	-0.217087	-0.217087	0.184351	6.70485
386	0.0411736	0.0411736	-0.675437	-0.675437	2.27501	2.8421		386	0.0135518	0.0135518	0.597924	1.76448	0.236725	6.69495
387	0.00740172	0.00740172	0.586591	0.586591	2.27501	2.8421		387	0.043448	0.101776	-0.243425	-0.966716	0.276367	6.73759
388	0.0367313	0.0367313	-0.493985	-0.493985	2.44812	2.98915		388	0.0312767	0.0534401	2.11955	1.67628	0.329674	6.69322
389	0.012032	0.012032	1.77378	1.77378	2.48869	3.03441		389	0.137254	0.137254	-2.68485	0.931252	0.180906	6.03539
390	0.100721	0.100721	-1.67491	-1.67491	2.50845	3.03942		390	0.00301156	0.183817	2.48459	-0.252676	0.224091	5.99423
391	0.0169751	0.0169751	0.957735	2.47506	2.50845	3.03942		391	0.127241	0.171183	-2.45036	-1.70895	0.282153	5.99721
392	0.0648618	0.140728	-0.96852	-2.48584	2.50845	3.03942		392	0.00472292	0.0857354	0.528089	-1.09216	0.0130744	6.01149
393	0.0164359	0.0164359	1.09134	1.09134	2.50845	3.03942		393	0.0311274	0.0311274	2.01034	3.45719	0.0226395	6.04196
394	0.0710027	0.0710027	-1.13545	0.457611	2.50845	3.03942		394	0.131645	0.203987	-2.42274	-0.527918	0.0920216	6.07716
395	0.0142301	0.0938833	0.0797613	1.94764	2.50845	3.03942		395	0.0105078	0.177591	0.188237	-3.15342	0.191444	6.16945
396	0.0182181	0.191266	-0.186584	-2.16249	2.50845	3.03942		396	0.0199197	0.0199197	58.4791	58.4791	0.267089	6.1336
397	0.00888895	0.0831413	0.359879	2.6345	2.50845	3.03942		397	2.94387	2.94387	125.119	125.23	0.306018	5.85032
398	0.0268829	0.214866	155.745	151.991	2.50845	3.03942		398	9.19983	9.2054	-2.9674	-2.23744	22.3864	22.0362
399	7.81411	7.81443	43.955	44.1247	2.50845	3.03942		399	9.05146	9.09352	-108.127	-107.298	13.6105	14.3206
400	10.0119	10.0207	-16.442	-16.1673	2.50845	3.03942		400	3.64511	3.7286	-65.1575	-66.8274	13.6105	14.3206
401	9.18976	9.2123	-117.038	-117.32	16.9659	17.0012		401	0.387231	0.387231	-1.74542	-1.14356	3.23416	5.37693
402	3.33786	3.34631	-57.0837	-56.6108	2.58768	2.6672		402	0.299961	0.330054	-2.37794	-2.97979	3.59479	5.70544
403	0.483679	0.515771	-7.05949	-6.96483	6.39183	6.77945		403	0.181064	0.181064	-2.64658	-2.63395	2.7661	5.33153
404	0.130704	0.16753	1.65744	1.95362	5.97475	6.08209		404	0.0487349	0.0493663	-0.00791109	-0.0200573	2.65416	5.32508
405	0.213576	0.265211	-1.50432	-1.93725	6.41487	6.47303		405	0.0483393	0.0483634	-0.827705	-0.828188	2.37115	4.53558
406	0.13836	0.168348	0.63773	0.0894251	5.94865	6.10788		406	0.00695404	0.00695404	0.902491	0.902491	2.04006	4.32855
407	0.170247	0.17282	-2.97567	-2.31328	6.1759	6.25344		407	0.0520786	0.0520786	-0.0227432	0.947049	1.88458	4.27494
408	0.0214628	0.0571555	1.07861	0.519242	5.35176	5.45196		408	0.0509415	0.099431	0.791026	-0.178766	1.62362	4.23774
409	0.0753933	0.0831176	-1.46073	0.0978576	5.26832	5.33221		409	0.0904927	0.0904927	-0.261854	-0.261854	1.30541	3.9575
410	0.00235676	0.0880105	0.940815	-0.651305	5.76757	5.92852		410	0.0774001	0.0774001	-0.336271	-0.336271	0.865405	3.88638
411	0.0493975	0.0554452	0.600519	0.542037	5.57444	5.57276		411	0.0605865	0.0605865	-0.992026	-0.992026	0.861326	3.66442
412	0.0794234	0.0825471	-0.149731	-0.095075	5.3953	5.51449		412	0.0109852	0.0109852	0.288364	2.68369	0.775939	3.70286
413	0.0719369	0.0777933	1.27794	1.80283	5.20654	5.33423		413	0.0254034	0.14517	-0.0925353	-2.48786	0.627951	3.85837
414	0.135834	0.167935	-2.37648	-1.29043	5.18707	5.32947		414	0.0207767	0.0207767	1.2478	1.2478	0.178379	3.8551
415	0.0170101	0.103413	1.03162	0.666819	4.56077	4.62512		415	0.0831669	0.0831669	-1.53459	0.595422	0.0419425	3.84406
416	0.0685913	0.136754	0.343948	1.35074	4.70565	4.70444		416	0.0064372	0.112938	0.701125	-0.569481	0.141942	3.76537
417	0.0857887	0.204291	0.579253	-1.66244	4.85008	4.8675		417	0.0414934	0.0844639	-0.106922	-0.619917	0.0231432	4.06165
418	0.114751	0.121169	-1.44173	-0.831233	4.71911	4.73533		418	0.0361473	0.0534681	-0.499609	-0.181379	0.0293737	4.06131
419	0.0426647	0.0796074	0.30754	1.62006	4.48949	4.4473		419	0.0111669	0.0443991	0.5286	1.24346	0.58654	3.91624
420	0.0580417	0.16061	-0.213914	-0.209922	4.4533	4.41097		420	0.0375969	0.106572	-0.706918	-2.08642	0.252265	4.13238
421	0.0473459	0.150114	-0.176097	0.456122	4.49077	4.44779		421	0.002251	0.002251	0.277197	0.277197	0.276442	4.0265
422	0.0385411	0.17292	0.598956	-0.224	4.0655	4.11547		422	0.0161109	0.0161109	0.252205	4.58758	0.331961	4.03784
423	0.0684889	0.16172	-0.533991	0.36421	4.09708	4.14722		423	0.0287211	0.24549	0.0262032	-1.9514	0.397739	3.98056
424	0.0417894	0.179931	-0.586972	-2.83505	4.26404	4.31643		424	0.0300313	0.14792	0.341922	-2.01585	0.529734	4.21089
425	0.0124408	0.0381781	0.596778	0.0846233	4.36066	4.40981		425	0.0471274	0.0471274	139.417	139.422	0.732795	5.1601
426	0.0422796	0.0424093	0.224077	0.289696	4.43874	4.48838		426	7.01795	7.01824	-63.4682	-63.2143	0.63626	5.13167
427	0.0534835	0.0568941	0.173916	0.211831	4.32669	4.37969		427	3.84455	3.85752	14.4009	15.8985	32.4032	32.0157
428	0.0621793	0.0674856	-0.71031	0.360222	4.38808	4.67794		428	4.56459	4.65245	-79.2797	-80.6387	23.9146	24.0255
429	0.0266638	0.0854967	0.477437	0.0408506	4.35291	4.63422		429	0.600603	0.620517	-0.366359	-0.764624	11.4513	11.7732
430	0.0505357	0.0875392	-0.552772	1.50728	4.56395	4.52784		430	0.582285	0.582285	-4.47834	-4.47834	3.58053	4.71954
431	0.0228971	0.162903	0.000125817	-2.26697	4.66536	4.63125		431	0.358368	0.358368	-0.540934	-0.540934	2.25623	3.80805
432	0.0229034	0.0495542	-0.364365	-0.263106	4.74488	4.70839		432	0.331322	0.331322	-3.35616	-3.35616	2.24554	3.93051
433	0.00468513	0.0363989	0.590868	1.00578	4.08966	4.31498		433	0.163514	0.163514	-2.83342	-2.83342	2.35868	3.97656
434	0.0342285	0.086688	-0.0305505	-0.944078	3.98979	4.22263		434	0.021843	0.021843	2.52073	2.52073	2.14592	3.78487
435	0.032701	0.0394841	0.475883	1.05549	3.9315	4.17181		435	0.147879	0.147879	-2.87723	-2.87723	2.05867	3.69918
436	0.0564952	0.0922585	-0.424519	-0.830389	4.02411	4.2573		436	0.00401805	0.00401805	0.335744	0.335744	2.09664	3.74204
437	0.0352692	0.0507391	-0.656703	0.0417222	4.07892	4.29971		437	0.0208052	0.0208052	-0.0842822	-0.0842822	2.07769	3.72164
438	0.00243406	0.0528252	0.297813	-0.00917183	4.06552	4.27945		438	0.0165911	0.0165911	-0.035469	6.87376	1.85669	3.62347
439	0.0173247	0.0523666	0.313824	-0.362628	3.63028	3.88351		439	0.0148177	0.360279	0.202065	-6.70717	1.9107	3.72166
440	0.0330159	0.0342352	-0.413275	-0.436688	3.76456	4.0193		440	0.0249209	0.0249209	-0.298183	-0.298183	1.53638	2.32775
441	0.0123521	0.0124008	0.119588	0.674264	3.78209	4.04539		441	0.0100118	0.0100118	0.190589	0.190589	1.50933	2.32868
442	0.0183315	0.046114	61.5953	62.1166	3.72092	3.88035		442	0.0195412	0.0195412	0.0785378	0.0785378	1.25565	2.13139
443	3.09809	3.15194	119.489	118.537	3.71332	3.87272		443	0.0234681	0.0234681	158	158	1.0358	2.01348
444	9.07253	9.07877	-63.4915	-63.0793	1.34753	2.21253		444	7.92346	7.92346	26.9292	26.9292	1.40014	2.1911
445	5.89795	5.9248	-81.0727	-81.6097	14.0848	14.0531		445	9.26992	9.26992	-45.5943	-45.5943	54.5195	52.8287
446	1.84432	1.84432	-32.7308	-32.7044	5.09359	5.19881		446	6.99021	6.99021	-126.466	-126.466	16.3105	16.0926
447	0.207779	0.209102	0.00575384	0.104284	4.23474	4.3864		447	0.666896	0.666896	-7.36423	-7.36423	6.77856	6.78559
448	0.208067	0.214316	-2.33694	-1.6983	3.82214	4.00763		448	0.298685	0.298685	-4.94436	-4.94436	1.23962	1.94137
449	0.0912202	0.129401	-1.12265	-1.7857	3.88876	4.08028		449	0.051467	0.051467	-0.89519	-0.89519	1.86929	2.41979
450	0.0350876	0.0401159	-0.531852	-0.600097	3.76023	3.97301		450	0.00670744	0.00670744	0.462816	0.462816	1.82766	2.36273
451	0.00849497	0.010111	1.10699	1.89791	3.84509	4.05587		451	0.0298482	0.0298482	1.11244	1.11244	1.84766	2.39301
452	0.0638445	0.105007	-0.338741	-1.00211	3.65825	3.89931		452	0.0854704	0.0854704	-0.879943	-0.879943	1.88569	2.4223
453	0.0469074	0.0549013	-0.773866	0.0860461	3.76973	3.99546		453	0.0414732	0.0414732	1.47096	1.47096	2.13896	2.67802
454	0.00821412	0.0592036	1.77456	0.804017	3.49665	3.73033		454	0.115021	0.115021	-1.34304	-1.34304	1.97083	2.5795
455	0.0969423	0.0994045	-0.816782	-0.825539	3.86084	4.05401		455	0.047869	0.047869	1.69904	1.69904	1.82074	2.43026
456	0.0561033	0.0581276	-1.04781	2.78514	3.80043	3.99825		456	0.132821	0.132821	0.232951	0.232951	1.56024	2.19066
457	0.00371294	0.197385	1.41593	-1.89444	3.69504	3.91742		457	0.144468	0.144468	-2.64033	-2.64033	1.83965	2.39859
458	0.0745097	0.102663	-0.585148	0.655942	3.7151	3.94169		458	0.0124521	0.0124521	0.170439	0.170439	1.42551	2.07678
459	0.0452523	0.13546	0.840821	-0.747197	3.44351	3.69282		459	0.0209741	0.0209741	-0.0605649	-0.0605649	1.39211	2.04759
460	0.0872933	0.0980998	-0.829916	0.132765	3.42951	3.67685		460	0.0179458	0.0179458	0.664275	0.664275	1.32899	2.03422
461	0.0457975	0.104738	0.0594915	-1.00881	3.45865	3.69977		461	0.0511596	0.0511596	-0.279687	-0.279687	1.20752	1.85249
462	0.0487721	0.0542976	0.887417	1.05568	3.48063	3.73849		462	0.0371752	0.0371752	-0.303919	-0.303919	1.20839	1.85504
463	0.093143	0.107081	-1.37072	-0.134276	3.50912	3.76659		463	0.0219793	0.0219793	0.212579	0.212579	1.23893	1.86052
464	0.0246069	0.100368	2.12475	0.659883	3.02442	3.34452		464	0.0326082	0.0326082	0.311434	0.311434	1.25666	1.87407
465	0.130844	0.133362	-1.64802	-1.48806	3.24399	3.54676		465	0.0481799	0.0481799	0.102015	0.102015	1.27209	1.8906
466	0.0484433	0.0589589	2.88794	3.13441	3.53493	3.78763		466	0.0532806	0.0532806	-0.201635	-0.201635	1.04009	1.66387
467	0.19284	0.215679	-2.83311	-0.909566	3.63021	3.89252		467	0.0431989	0.0431989	-0.129443	-0.129443	1.04243	1.65909
468	0.0511847	0.170201	0.708224	-1.52061	3.29379	3.58477		468	0.0367267	0.0367267	-0.728034	-0.728034	1.04359	1.75125
469	0.0865959	0.0941706	-1.064	-0.485448	3.35686	3.65194		469	0.000325036	0.000325036	0.675799	0.675799	0.943534	1.71634
470	0.0333959	0.0698982	-0.101315	-0.712249	3.23731	3.53456		470	0.034115	0.034115	-0.586703	-0.586703	0.940499	1.71481
471	0.0283302	0.0342858	-0.338968	-0.42651	3.37121	3.67991		471	0.00477982	0.00477982	0.0102905	0.0102905	0.970785	1.72924
472	0.0113818	0.0129603	-0.201069	0.284275	3.39849	3.69462		472	0.00529435	0.00529435	0.591802	0.591802	1.01202	1.7576
473	0.00132836	0.027174	0.131747	-0.128957	2.25668	2.71817		473	0.0348845	0.0348845	-0.094119	-0.094119	0.993198	1.75195
474	0.00791569	0.0207262	0.702042	1.09162	2.36534	2.79606		474	0.0301785	0.0301785	21.931	21.931	0.902073	1.657
475	0.0430178	0.0753071	0.290477	-0.0380561	2.36009	2.79515		475	1.12673	1.12673	318.321	318.321	0.950613	1.70221
476	0.0575416	0.0734042	0.546535	0.241124	2.27904	2.71153		476	17.0428	17.0428	-140.136	-140.136	5.78181	5.88723
477	0.0848684	0.0854605	-1.46411	-1.12401	1.80828	2.38979		477	10.0359	10.0359	-109.242	-109.242	5.78181	5.88723
478	0.0116628	0.0292601	1.15535	1.47677	1.65675	2.281		478	4.57385	4.57385	-87.4534	-87.4534	11.5358	11.4198
479	0.0694305	0.103099	-1.34712	-1.39711	1.7029	2.31185		479	0.201183	0.201183	4.21319	4.21319	13.8713	13.7428
480	0.0020746	0.0332433	0.358962	0.477427	1.48517	2.10775		480	0.411843	0.411843	-5.81233	-5.81233	11.8886	11.7559
481	0.0200227	0.0571146	0.194516	0.497801	1.57103	2.16423		481	0.121226	0.121226	-1.0761	-1.0761	10.7005	10.5689
482	0.0297485	0.0820047	-0.391415	-1.05797	1.55245	2.14958		482	0.0674208	0.0674208	0.321191	0.321191	9.57205	9.43946
483	0.0101777	0.0291064	0.145846	-0.216964	1.87753	2.41847		483	0.0834803	0.0834803	-0.348896	-0.348896	9.40508	9.27496
484	0.01747	0.0182582	90.3249	90.3154	1.85805	2.38724		484	0.0660355	0.0660355	1.15188	1.15188	8.84064	8.72677
485	4.53372	4.53403	77.4268	77.5889	1.91735	2.43075		485	0.123629	0.123629	-0.793092	-0.793092	8.6148	8.50933
486	8.40506	8.41347	-70.0761	-69.921	1.91735	2.43075		486	0.0839747	0.0839747	0.151489	0.151489	7.64668	7.56861
487	4.90125	4.91742	-88.7517	-87.5686	4.88804	4.93241		487	0.0915492	0.0915492	-1.07873	-1.07873	8.00226	7.90318
488	0.463667	0.538988	-5.945	-7.3922	1.66824	1.77263		488	0.0376129	0.0376129	0.427354	0.427354	7.61159	7.52527
489	0.166417	0.169378	-1.00011	1.50812	3.54725	3.63623		489	0.0589806	0.0589806	-0.411564	-0.411564	7.47143	7.39308
490	0.116412	0.244784	-1.65026	-2.95897	3.98284	4.09029		490	0.0384024	0.0384024	0.0142354	0.0142354	7.1807	7.10271
491	0.033899	0.0968356	1.61319	0.393472	4.31794	4.38141		491	0.0391142	0.0391142	-0.430056	-0.430056	7.07053	6.9923
492	0.114558	0.116509	-1.49809	0.311046	4.65737	4.70666		492	0.0176114	0.0176114	4.76529	4.76529	7.09299	7.0143
493	0.0396536	0.132061	1.27122	-0.282345	4.73037	4.78796		493	0.255876	0.255876	-3.91361	-3.91361	7.06472	7.00075
494	0.103215	0.117944	-0.0509315	-0.341947	4.87989	4.92842		494	0.0601956	0.0601956	-0.914624	-0.914624	7.23733	7.14864
495	0.100668	0.100847	-1.71446	3.94534	5.10833	5.15203		495	0.0144644	0.0144644	0.256406	0.256406	7.07747	6.99412
496	0.0149451	0.298114	1.59367	-0.662463	4.94954	4.99531		496	0.0272847	0.0272847	3.48102	3.48102	7.08153	7.00306
497	0.0946288	0.264991	-1.34031	-2.75218	4.97915	5.02295		497	0.201336	0.201336	0.397503	0.397503	6.68177	6.62904
498	0.0276133	0.127382	-0.179015	0.112269	4.89582	4.94263		498	0.221211	0.221211	-4.08319	-4.08319	5.7579	5.75418
499	0.0186626	0.132995	1.41364	-0.790144	4.87293	4.91977		499	0.0170513	0.0170513	0.645613	0.645613	6.54234	6.48693
500	0.0893445	0.093488	0.368436	0.345505	4.94632	4.989		500	0.0493319	0.0493319	-0.37178	-0.37178	6.54763	6.50146
501	0.107766	0.110763	-1.92384	-1.37676	4.94668	4.97437		501	0.0307429	0.0307429	1.69419	5.90055	6.97294	6.88774
502	0.0115744	0.0419251	1.07527	0.871759	5.09418	5.13113		502	0.115452	0.32577	-0.555338	-4.7617	6.53075	6.4779
503	0.0653378	0.0855131	-0.480381	-0.246117	4.95556	4.9956		503	0.0876855	0.0876855	-1.46646	-1.46646	5.63299	6.70156
504	0.0413188	0.0732072	-0.260067	0.35928	4.97309	5.01017		504	0.0143623	0.0143623	1.2067	1.2067	5.24591	6.49603
505	0.0283154	0.0911712	-0.248056	1.51882	4.99457	5.03958		505	0.0746975	0.0746975	-1.10037	-1.10037	5.4836	6.69591
506	0.0159126	0.167112	1.85011	-1.1563	5.32035	5.35672		506	0.0196789	0.0196789	1.10278	1.10278	5.48147	6.61815
507	0.108418	0.109297	-0.54872	-0.350001	5.27573	5.31535		507	0.0748179	0.0748179	-0.766705	-0.766705	5.34936	6.53753
508	0.0809822	0.0917969	0.297695	0.37029	4.82529	4.87745		508	0.0364826	0.0364826	-0.316942	-0.316942	5.19153	6.34413
509	0.095867	0.110311	-1.27871	0.417445	4.82729	4.88033		509	0.0206355	0.0206355	-0.146156	-0.146156	5.0663	6.30088
510	0.0319315	0.131184	-0.0216099	-2.00597	5.15588	5.1991		510	0.0133277	0.0133277	0.843234	0.843234	4.99382	6.25728
511	0.030851	0.0308851	0.744309	1.74637	5.18252	5.23153		511	0.0554894	0.0554894	-0.308479	-0.308479	5.00075	6.24891
512	0.0680664	0.118204	-1.27013	-0.836931	5.18385	5.24096		512	0.0400655	0.0400655	0.168961	0.168961	5.12661	6.33498
513	0.00456007	0.076357	0.617969	-0.288265	5.24616	5.30709		513	0.0485136	0.0485136	-0.191281	-0.191281	5.08375	6.30309
514	0.0354585	0.0619438	0.154371	-0.279576	5.27138	5.33338		514	0.0389495	0.0389495	0.496433	0.496433	4.98604	6.25126
515	0.0431771	0.047965	0.230974	0.990724	5.18831	5.25264		515	0.0637712	0.0637712	-0.803988	-0.803988	4.7416	6.10696
516	0.0547258	0.0975012	-0.437931	-0.684804	5.18352	5.24638		516	0.0235718	0.0235718	-0.0612383	-0.0612383	4.82755	6.14197
517	0.0328292	0.0632609	-0.16613	-0.0214826	5.27043	5.32708		517	0.0205099	0.0205099	0.232949	0.232949	4.75282	6.14672
518	0.0245227	0.0621868	0.0588878	1.24075	5.49273	5.54288		518	0.0321573	0.0321573	0.0973088	0.0973088	4.79866	6.13843
519	0.0274671	0.124224	1.29963	1.84369	5.40757	5.45935		519	0.0370227	0.0370227	-0.172474	-0.172474	4.79771	6.12292
520	0.0924487	0.216409	-1.43206	-0.714027	5.26401	5.32151		520	0.028399	0.028399	-0.367776	-0.367776	4.46958	5.84918
521	0.0208455	0.180708	-0.207806	-2.39078	5.15008	5.21091		521	0.0100102	0.0100102	0.703354	0.703354	4.42176	5.8087
522	0.0104552	0.0611688	5.36189	4.36104	5.19671	5.25828		522	0.0451779	0.0451779	-0.0112614	-0.0112614	4.76064	6.11606
523	0.27855	0.279221	-3.94356	-3.82617	5.34959	5.40614		523	0.0446148	0.0446148	-0.347501	-0.347501	4.67923	5.9822
524	0.081372	0.0879121	1.47125	1.53275	6.007	6.04944		524	0.0272398	0.0272398	-0.344252	-0.344252	5.04724	6.41123
525	0.154934	0.164549	7.494	7.36611	5.72819	5.79048		525	0.0100272	0.0100272	0.0655002	0.0655002	4.52103	5.95999
526	0.529634	0.532855	9.24363	14.9022	6.02179	6.07184		526	0.0133022	0.0133022	-0.108608	-0.108608	4.54539	5.9811
527	0.991816	1.27796	41.192	37.1151	2.50073	2.61486		527	0.00787181	0.00787181	0.823766	0.823766	4.50874	5.94004
528	3.05142	3.13372	-19.3118	-20.9194	6.06015	6.07029		528	0.0490601	0.0490601	-0.123408	4.92159	4.38347	5.86132
529	2.08582	2.08775	-33.8033	-31.9711	4.30704	4.38134		529	0.0428897	0.295139	-0.221707	-5.2667	4.49062	5.93907
530	0.395659	0.489193	-7.23454	-9.05514	2.9695	2.9878		530	0.0318044	0.0318044	-0.0485831	-0.0485831	4.39409	5.84607
531	0.0339321	0.036436	0.536292	0.68074	3.67021	3.68903		531	0.0293752	0.0293752	-0.138091	-0.138091	4.33111	5.85322
532	0.0607467	0.070473	1.19555	1.1459	4.9008	4.89634		532	0.0224706	0.0224706	-0.208526	-0.208526	4.26949	5.7907
533	0.120524	0.127768	-2.13271	0.224597	5.16954	5.16758		533	0.0120443	0.0120443	-0.0728769	-0.0728769	4.10831	5.68947
534	0.0138886	0.138998	0.972846	-1.40621	4.97307	4.97438		534	0.00840049	0.00840049	0.0458665	0.0458665	4.30937	5.81978
535	0.0625309	0.068687	-0.631374	-0.624452	4.98619	4.98622		535	0.0106938	0.0106938	0.607012	0.607012	4.32846	5.83936
536	0.0309622	0.0374644	-0.207953	-0.278468	4.97968	4.97896		536	0.0410444	0.0410444	-0.622773	-0.622773	4.28536	5.79674
537	0.0205646	0.023541	0.440076	0.406224	5.1487	5.14695		537	0.00990578	0.00990578	0.116241	0.116241	4.47295	5.85958
538	0.0425684	0.0438522	-0.0978127	2.14811	5.08695	5.0885		538	0.0157179	0.0157179	-0.174051	-0.174051	4.37409	5.79392
539	0.0376778	0.151258	0.103689	-2.02814	4.93987	4.94129		539	0.00701528	0.00701528	0.869274	6.37747	4.44965	5.87503
540	0.0428622	0.0498508	0.399587	3.23993	4.70093	4.70433		540	0.050479	0.325889	-0.687198	-6.19539	4.4694	5.87897
541	0.0628416	0.211847	-0.503237	-2.66307	4.61296	4.61744		541	0.016119	0.016119	0.0248892	0.0248892	4.55948	5.95303
542	0.0376797	0.0786936	-0.499585	1.95501	4.36885	4.37631		542	0.0173635	0.0173635	0.0710976	0.0710976	4.25929	5.72454
543	0.0127005	0.176444	0.52207	-0.734394	4.31029	4.31584		543	0.0209184	0.0209184	0.126102	0.126102	4.053	5.62687
544	0.038804	0.139724	0.0513251	-0.310977	4.21178	4.21913		544	0.0272235	0.0272235	0.261946	0.261946	4.11617	5.69612
545	0.0413703	0.124176	0.307319	0.36821	4.21988	4.2271		545	0.0403208	0.0403208	-0.781742	-0.781742	4.17132	5.72431
546	0.0567362	0.142586	-0.41555	-2.12977	3.73009	3.74138		546	0.0012337	0.0012337	0.866541	0.866541	4.16851	5.72036
547	0.0359587	0.0360973	1.0377	1.0906	3.73798	3.74589		547	0.0445608	0.0445608	-0.517726	-0.517726	4.12041	5.68338
548	0.0878438	0.0906271	-0.973086	-0.562479	3.54646	3.55418		548	0.0186745	0.0186745	0.172565	0.172565	4.26616	5.75988
549	0.0391895	0.0625032	0.147909	-0.29988	3.5234	3.5388		549	0.0273027	0.0273027	-0.323738	-0.323738	4.25922	5.7596
550	0.046585	0.0475092	0.434812	0.855071	3.55154	3.56736		550	0.0111158	0.0111158	0.100297	0.100297	4.18716	5.70636
551	0.0683256	0.0902628	-1.03249	-1.0772	3.6448	3.65617		551	0.0161307	0.0161307	0.396165	0.396165	4.0777	5.63848
552	0.016701	0.0364026	3.39621	3.85722	3.51003	3.52564		552	0.0359389	0.0359389	0.294168	0.294168	4.23116	5.75491
553	0.186511	0.229264	-3.25709	-3.22348	3.50175	3.5149		553	0.0506473	0.0506473	-0.929798	-0.929798	4.01713	5.61635
554	0.0236566	0.0680899	2.26094	2.19914	3.49795	3.51189		554	0.00415741	0.00415741	1.01025	1.01025	4.46865	5.80953
555	0.136703	0.178047	-1.48248	-2.1373	3.43039	3.44705		555	0.0546698	0.0546698	0.508996	0.508996	4.52146	5.85075
556	0.0625794	0.0711821	-0.00979552	2.26871	3.69286	3.7055		556	0.0801196	0.0801196	-0.276417	-0.276417	4.26044	5.69373
557	0.0620896	0.184618	0.0861673	-1.2661	3.36015	3.40223		557	0.0662987	0.0662987	-1.28012	0.670435	4.17524	5.62753
558	0.0663979	0.121313	-0.581511	-0.251647	3.64024	3.67927		558	0.0022928	0.0998205	1.06467	-0.875567	4.18494	5.60252
559	0.0373224	0.10873	0.668516	0.375588	3.81794	3.85618		559	0.0555262	0.0560421	0.109115	0.0987964	4.14547	5.57844
560	0.0707482	0.12751	-0.80226	0.0313927	3.92921	3.96518		560	0.0609819	0.0609819	-0.181034	-0.181034	4.01978	5.01473
561	0.0306352	0.129079	0.720413	1.89414	3.47078	3.53253		561	0.0519302	0.0519302	-0.346854	-0.346854	4.13397	5.08958
562	0.0666559	0.223786	-0.694332	-3.28969	3.75137	3.80503		562	0.0345875	0.0345875	-0.333756	-0.333756	4.10526	5.0713
563	0.0319393	0.0593015	-0.311218	-0.293381	3.84004	3.89801		563	0.0178997	0.0178997	0.616827	0.616827	4.242	5.20935
564	0.0163784	0.0446325	1.51296	2.20458	3.87119	3.92659		564	0.0487411	0.0487411	146.402	146.402	4.0513	5.04531
565	0.0920263	0.154862	-0.732708	-0.76446	4.06382	4.11563		565	7.36883	7.36883	-52.1759	-51.3372	4.21018	5.1463
566	0.0553909	0.116639	-0.418756	-1.62945	3.9844	4.03485		566	4.76004	4.80197	-42.8207	-43.6593	4.21018	5.1463
567	0.0344531	0.0351664	0.550248	0.585352	4.11467	4.17186		567	2.619	2.61901	-33.259	-32.8787	4.21018	5.1463
568	0.0619655	0.064434	-1.09197	-1.03248	3.89195	3.96366		568	0.956054	0.975074	-17.3208	-11.6603	4.21018	5.1463
569	0.00736682	0.0128102	0.00327867	0.93288	4.06461	4.12928		569	0.0900151	0.392058	0.975273	-5.03996	8.79827	9.64252
570	0.00753075	0.0594542	0.422545	1.00939	4.04401	4.10831		570	0.138779	0.14006	-2.20678	-1.58442	10.0006	11.5753
571	0.028658	0.109924	-0.037864	-0.693879	3.74688	3.82819		571	0.0284398	0.0608393	0.314447	3.32987	9.42825	10.8578
572	0.0267648	0.0752296	0.212673	0.0518626	4.02693	4.10734		572	0.0441621	0.227333	0.364447	2.06182	8.85603	10.7027
573	0.0373984	0.0778227	-0.305465	-0.91832	4.05629	4.14091		573	0.0623845	0.330424	-0.768346	-2.98538	8.5955	9.41023
574	0.0221252	0.0319067	0.58719	2.12742	4.25351	4.3332		574	0.0239672	0.181155	-0.409258	-3.55301	8.22278	9.51621
575	0.0514846	0.138278	-0.536636	-1.82599	4.09461	4.18009		575	0.00350427	0.00350427	0.907334	2.95657	8.14824	10.2936
576	0.0246529	0.0469779	0.126109	0.554481	4.32505	4.39893		576	0.048871	0.151333	-0.816633	-2.86587	7.77888	9.96933
577	0.0309583	0.074702	-0.521998	2.41916	4.5988	4.66601		577	0.00803929	0.00803929	1.11172	8.44876	7.80348	9.92109
578	0.00485838	0.19566	0.197289	-0.193769	4.62381	4.69275		578	0.0636251	0.430477	-1.09593	-3.51643	7.70805	9.85569
579	0.0147228	0.185972	0.815679	-2.06472	4.77592	4.83759		579	0.00882841	0.254656	0.0284725	-4.88808	6.92896	8.48109
580	0.0555068	0.0827355	-0.247443	0.111601	4.67758	4.7425		580	0.010252	0.010252	0.108236	0.108236	6.61825	8.67049
581	0.0431346	0.0883156	-0.454881	-0.0577754	4.97029	5.03243		581	0.0156638	0.0156638	-0.271173	2.35016	6.58607	8.61979
582	0.0203905	0.0854268	0.299471	-0.998896	4.73552	4.80282		582	0.0021052	0.133172	0.251417	1.40277	6.62955	8.65093
583	0.0353641	0.035482	-0.571042	-0.559415	4.81273	4.8783		583	0.014676	0.20331	0.000519318	-2.89329	6.62272	8.75309
584	0.00681195	0.00751129	0.372956	0.458649	5.02712	5.09263		584	0.014702	0.0586455	0.256981	2.12248	6.62524	7.88642
585	0.0254598	0.0304437	-0.37844	-0.468837	4.92249	4.99399		585	0.027551	0.16477	-0.461106	-1.8861	6.10436	9.02376
586	0.00653776	0.00700189	0.955815	0.961199	5.01298	5.0816		586	0.00449573	0.0704643	0.0642729	1.55177	6.08101	7.87645
587	0.0543285	0.0550618	-0.795777	-0.586132	4.77784	4.86073		587	0.00770938	0.148053	0.441575	3.70463	6.04785	9.20906
588	0.0145397	0.0257552	0.0146515	0.605824	5.16692	5.23835		588	0.0297881	0.333284	0.0107084	-6.05921	5.81116	9.07968
589	0.0152722	0.0560464	0.0559389	0.606017	5.28701	5.3551		589	0.0303235	0.0303235	0.144104	2.79986	5.91824	7.87109
590	0.0180692	0.0863472	1.09634	-0.150787	5.22211	5.29263		590	0.0375287	0.170316	-0.74417	-3.39992	5.72231	7.68249
591	0.0728861	0.0788079	-0.957565	-0.795555	5.13951	5.2208		591	0.000320192	0.000320192	0.788484	2.29824	5.64288	6.83757
592	0.0250078	0.0390301	-0.294662	-0.327188	4.94177	5.02008		592	0.0397444	0.115232	-0.387275	-1.89703	5.66567	6.85891
593	0.0102747	0.0226708	0.309985	1.9865	4.95873	5.03081		593	0.0203807	0.0203807	1.23961	2.20855	5.79311	8.7986
594	0.025774	0.121996	0.446732	-1.4269	5.31346	5.38012		594	0.0823613	0.130808	-1.40617	-2.37511	5.75587	8.77965
595	0.0481105	0.050651	0.904708	0.854101	4.88854	4.96808		595	0.0120529	0.0120529	0.776205	2.63294	5.75437	8.7489
596	0.0933459	0.0933561	-1.71968	-1.27429	4.8687	4.93708		596	0.0508631	0.1437	-0.3724	-0.0695941	5.61522	8.66255
597	0.00736185	0.0296414	0.459531	0.997986	4.89436	4.96433		597	0.0322431	0.14022	-0.231058	2.24569	5.47723	8.16868
598	0.0303384	0.0795406	0.0420576	-0.494311	4.94512	5.01269		598	0.0206902	0.252505	-0.357228	-4.97839	5.46569	8.18455
599	0.0324413	0.0548251			5.01057	5.07954		599	0.00282879	0.00358513			5.6039	8.16021
600					5.11761	5.18453		600					5.43638	8.06661
Average	0.582045	0.683723	8.5021	9.9538	3.11828	3.62421			0.873237	0.945186	15.5068	16.5761	4.74134	6.67081

## Sheet: Fig6
Swimming depth over time (c)																										Bladder volume and zebrafish height (d)
Frame	DMSO								Nicergoline								3-CPMT									Frame	Swim bladder Volume	Normalized Height
1	2.74789	5.88663	2.62949	4.90758	6.25697	4.11688	6.25636	5.33775	3.82364	5.61713	5.88764	3.31899	5.51622	6.46147	2.54562	2.8972	6.35092	6.48695	6.2481	6.39043	6.69669	6.0068	6.4618	6.48897		0	0.213517	0.0817211
2	2.74789	5.88663	2.62949	4.87626	6.25695	4.11521	6.20657	5.33775	3.82364	5.61713	5.8883	3.31936	5.51754	6.4611	2.54445	2.89606	6.35092	6.48695	6.12688	6.39043	6.69973	6.0068	6.4618	6.48594		33.3333	0	0
3	2.74789	5.88663	2.62949	4.87626	6.25696	4.1152	6.18297	5.33775	3.82364	5.61713	5.88826	3.31938	5.52116	6.46123	2.58196	2.89692	6.35092	6.48695	6.2486	6.39043	6.69274	6.0068	6.4618	6.48576		66.6667	0.529978	0.0246721
4	3.05219	5.88663	2.62949	5.01395	6.25694	4.11523	6.18318	5.33934	3.82364	5.61713	5.89392	3.31933	5.53278	6.46118	2.54158	2.90109	6.35092	6.48695	6.22767	6.39043	6.69657	6.0068	6.4618	6.48567		100	0.574325	0.630099
5	3.21243	5.88663	2.62949	5.05664	6.25695	4.11289	6.18486	5.33939	3.82364	5.61713	5.90205	3.31933	5.53364	6.46118	2.55959	2.90299	6.35092	6.48695	6.20094	6.39043	6.69294	6.0068	6.4618	6.48569		133.333	0.780869	0.737843
6	3.35929	5.88663	2.62949	5.06798	6.25695	4.10556	6.18107	5.32449	3.82364	5.61713	5.90301	3.31933	5.53751	6.46117	2.54991	2.90311	6.35092	6.48695	6.20094	6.39043	6.70449	6.0068	6.4618	6.48572		166.667	0.920231	0.83599
7	3.57798	5.88663	2.62949	5.07722	6.25697	4.10543	6.18559	5.68157	3.82364	5.61713	5.908	3.31936	5.48342	6.46118	2.58431	2.90379	6.35092	6.48695	6.20904	6.39043	6.70012	6.0068	6.4618	6.48584		200	0.723027	0.888307
8	3.77907	5.88663	2.62949	5.07727	6.27288	4.10273	6.18123	6.19616	3.82364	5.61713	5.91326	3.31933	5.42066	6.46118	2.55655	2.90723	6.35092	6.48695	6.23226	6.39043	6.70223	6.0068	6.4618	6.48595		233.333	0.787948	0.946551
9	4.00785	5.88663	2.62949	5.07727	6.28362	4.1031	6.18138	6.41603	3.82364	5.61713	5.91767	3.31927	5.40722	6.46118	2.61011	2.90806	6.35092	6.48695	6.23235	6.39043	6.69392	6.00865	6.4618	6.48593		266.667	0.928236	0.977928
10	4.2424	5.88663	3.11396	5.07727	6.26945	4.10214	6.22087	6.41085	3.82364	5.61713	5.92161	3.31939	5.39433	6.46119	2.60694	2.91144	6.35092	6.48419	6.23343	6.39043	6.69509	6.00865	6.4618	6.48595		300	1	1
11	4.48857	5.88663	3.11396	5.12432	6.26547	4.10227	6.18466	6.40186	3.82364	5.61713	5.92873	3.31938	5.37544	6.46117	2.604	2.91133	6.35092	6.48408	6.24197	6.39043	6.70141	6.00865	6.4618	6.48598
12	4.48857	5.88663	2.54343	5.13942	6.2654	4.09886	6.11824	6.40227	3.82364	5.61713	5.9318	3.31935	5.37166	6.46117	2.60052	2.91253	6.35092	6.48899	6.24191	6.39043	6.70684	6.00865	6.4618	6.48598
13	4.48857	5.88663	2.54164	5.13942	6.26539	4.09894	6.11824	6.40205	3.82364	5.61713	5.93384	3.31936	5.37469	6.46203	2.60101	2.91272	6.35092	6.48897	6.24287	6.39043	6.70514	6.00865	6.4618	6.48599
14	4.48857	5.88663	2.53485	5.16878	6.26539	4.09892	6.11824	6.39782	3.82364	5.61713	5.93937	3.31913	5.31666	6.46203	2.60595	2.91331	6.35092	6.48889	6.24451	6.39043	6.69885	6.00865	6.4618	6.48598		Swim bladder volume height correlation (e)
15	4.48857	5.88663	2.53021	5.36411	6.26541	4.09181	6.11824	6.36811	3.82364	5.61713	5.9393	3.31907	4.52322	6.46204	2.60617	2.91664	6.35092	6.48889	6.24674	6.39043	6.70198	6.00865	6.4618	6.48597		3-CPMT		Nicergoline		DMSO
16	4.48857	5.88663	2.53377	5.55974	6.26538	4.09178	6.51421	6.40345	3.82364	5.61713	5.94309	3.31911	4.03265	6.46203	2.61148	2.92247	6.35092	6.48882	6.25305	6.39043	6.70148	6.00865	6.4618	6.48597		0.36692	0.0363391	0.934329	0.088614	0.936436	0.0562512
17	4.48857	5.88663	2.52864	5.61639	6.26537	4.08816	6.51522	6.42674	3.82364	5.61713	5.94246	3.31905	3.73741	6.46203	2.62877	2.92004	6.35092	6.48844	6.25303	6.39043	6.70814	6.00865	6.4618	6.48598		0.537352	0.0411909	1.67365	0.0536844	2.34926	0.0706041
18	4.48857	5.88663	2.52318	5.61548	6.26552	4.08715	6.51482	6.44009	3.82364	5.61713	5.95612	3.31911	3.58616	6.46162	2.6207	2.92024	6.35092	6.48848	6.25956	6.39043	6.7052	6.03703	6.4618	6.48598		0.875271	0.0529679	4.3905	0.0722193	0.625706	0.067709
19	4.48857	5.88663	2.52502	5.60012	6.26552	4.08661	6.51479	6.43809	3.82364	5.61713	5.95414	3.31916	3.50522	6.46162	2.62731	2.72902	6.35092	6.48848	6.25782	6.39043	6.70751	6.03703	6.4618	6.48599		0.594441	0.0803665	4.48191	0.0688816	3.11909	0.0732038
20	4.48857	5.88663	2.51861	5.60449	6.26551	4.08538	6.51479	6.43634	3.82364	5.61713	5.94755	3.31912	3.48952	6.46162	2.63063	2.72905	6.35092	6.48895	6.26069	6.39043	6.70455	6.03703	6.4618	6.48597		0.441017	0.0523842	0.816045	0.057948	1.95387	0.071609
21	4.48857	5.88663	2.51861	5.60434	6.26552	4.08333	6.51479	6.43567	3.82364	5.61713	5.96002	3.31909	3.48109	6.46163	2.64053	2.72905	6.35092	6.48875	6.26073	6.39043	6.71362	6.03703	6.4618	6.48599		0.0528364	0.0391361	4.11371	0.0695717	4.71232	0.073514
22	4.48857	5.88663	2.87436	5.60268	6.25038	4.0782	6.51479	6.43605	3.82364	5.61713	5.96126	3.31857	3.47654	6.46163	2.64525	2.696	6.35092	6.4893	6.26086	6.39043	6.70336	6.03703	6.4618	6.48598		0.799886	0.0854865	4.47194	0.0867755	0.967478	0.10033
23	5.29887	5.88663	2.8232	5.61836	6.25438	4.07855	6.51479	6.43669	3.82364	5.61713	5.96137	3.31857	3.4752	6.46164	2.64308	2.67716	6.35092	6.48929	6.26538	6.39043	6.70244	6.03703	6.4618	6.48598		0.37904	0.0512217	0.970804	0.0590781	0.440866	0.0555633
24	4.27819	5.88663	2.83552	5.61013	6.25527	4.07526	6.49922	6.43845	3.82364	5.61713	5.95066	3.3186	3.47658	6.46163	2.65411	2.67569	6.35092	6.48312	6.26545	6.39043	6.71587	6.03703	6.4618	6.48599		0.336593	0.0496189	4.0824	0.0768854	2.52038	0.0873185
25	4.27819	5.88663	2.84294	5.61434	6.25976	4.0711	6.49922	6.27086	3.82364	5.61713	5.91509	3.31865	3.48489	6.46289	2.64623	2.67569	6.35092	6.48314	6.26456	6.39043	6.71314	6.03703	6.4618	6.48595		0.547942	0.0446376	3.08591	0.0857598	0.731598	0.0645244
26	4.27819	5.88663	2.84447	5.61746	6.25418	4.07108	6.49922	6.48176	3.82364	5.61713	5.88972	3.31822	3.49161	6.44133	2.64497	2.67569	6.35092	6.48313	6.26456	6.39043	6.7119	6.03703	6.4618	6.48596		0.875747	0.0549748			0.942822	0.0658197
27	4.27819	5.88663	2.85806	5.60836	6.25461	4.06902	6.49922	6.46874	3.82364	5.61713	5.84651	3.31823	3.49889	6.34413	2.66922	2.67569	6.35092	6.48315	6.26456	6.39043	6.70235	6.03703	6.4618	6.48596		0.434567	0.0643685			0.426238	0.0508891
28	4.27819	5.88663	2.86333	5.59644	6.2542	4.06488	6.49922	6.46734	3.82364	5.61713	5.84167	3.31822	3.50413	6.18524	2.67656	2.67569	6.35092	6.48313	6.26456	6.39043	6.70862	6.03703	6.4618	6.48596		0.0551386	0.0470836			2.37938	0.0853337
29	4.27819	5.88663	2.86315	5.60015	6.25295	4.06292	6.49922	6.46723	3.82364	5.61713	5.75646	3.31819	3.51152	6.14576	2.67889	2.67569	6.35092	6.48309	6.26456	6.39043	6.69949	6.03703	6.4618	6.48595		0.769069	0.0700188			3.11909	0.0839489
30	4.27819	5.88663	2.87538	5.60422	6.2556	4.06104	6.49922	6.46917	3.82364	5.61713	5.67765	3.31818	3.51296	6.15038	2.67786	2.67569	6.35092	6.48313	6.26456	6.39043	6.71787	6.03703	6.4618	6.48597		0.37904	0.0440362
31	4.27819	5.88663	2.88013	5.6076	6.2559	4.06006	6.49922	6.4735	3.82364	5.61713	5.64235	3.31825	3.52364	6.15553	2.68936	2.67569	6.35092	6.48311	6.26456	6.39043	6.71233	6.03703	6.4618	6.48596		0.32519	0.0511836
32	4.27819	5.88663	2.81314	5.61031	6.26408	4.0591	6.49922	6.47272	3.82364	5.61713	5.64235	3.31824	3.52766	6.17211	2.68627	2.67569	6.35092	6.49964	6.26456	6.39043	6.71326	6.03703	6.4618	6.48595		0.875747	0.0549748
33	4.27819	5.88663	2.81314	5.60797	6.26461	4.0515	6.49922	6.47262	3.82364	5.61713	5.64235	3.31828	3.52732	6.19291	2.69108	2.67569	6.35092	6.49963	6.26456	6.39043	6.70603	6.03703	6.4618	6.48592		0.398837	0.0574325
34	4.27819	5.88663	2.46672	5.61489	6.26862	4.05175	6.49922	6.47262	3.82364	5.61713	5.64235	3.31821	3.53907	6.21076	2.69986	2.67569	6.35092	6.49926	6.26456	6.39043	6.71227	6.03703	6.4618	6.48593		0.0651534	0.0388232
35	2.65516	5.88663	2.4792	5.55368	6.26889	4.05189	6.49922	6.479	3.82364	5.61713	5.64235	3.31827	3.54231	6.22733	2.71003	2.67569	6.35092	6.49922	6.26456	6.39043	6.70934	6.03703	6.4618	6.48592		0.769069	0.0700188
36	2.65516	5.88663	2.49008	5.62856	6.26327	4.04902	6.49922	6.40926	3.82364	5.61713	5.64235	3.31823	3.48949	6.25015	2.71218	2.72902	6.35092	6.49921	6.26456	6.39043	6.71296	6.03703	6.4618	6.48592
37	2.65516	5.88663	2.48708	5.62846	6.26299	4.04613	6.49922	6.42293	3.82364	5.61713	5.64235	3.31824	3.3678	6.26815	2.71098	2.72902	6.35092	6.49943	6.26456	6.39043	6.71026	6.03703	6.4618	6.48594
38	2.65516	5.88663	2.46732	5.64001	6.26204	4.04602	6.49922	6.41277	3.82364	5.61713	5.64235	3.31819	3.32377	6.28865	2.71749	2.72902	6.35092	6.49704	6.03857	6.39043	6.71148	6.03703	6.4618	6.48592
39	2.65516	5.88663	2.46732	5.6395	6.2621	4.04567	6.49922	6.42111	3.82364	5.61713	5.64235	3.31818	3.30431	6.30581	2.72458	2.72902	6.35092	6.49685	5.90159	6.39043	6.70974	6.03703	6.4618	6.48592
40	2.65516	5.88663	2.46732	5.6336	6.278	4.04566	6.49922	6.41887	3.82364	5.61713	5.64235	3.3182	3.29309	6.32396	2.7404	2.72902	6.35092	6.49686	5.81271	6.39043	6.70366	6.03703	6.4618	6.48592
41	2.42559	5.88663	2.46732	5.63727	6.27809	4.04044	6.49922	6.41887	3.82364	5.61713	5.64235	3.31643	3.29654	6.33085	2.7552	2.72902	6.35092	6.49655	5.74245	6.39043	6.70249	6.03703	6.4618	6.48591
42	2.4648	5.88663	2.46732	5.63507	6.2799	4.03832	6.49922	6.41881	3.82364	5.61713	5.64235	3.31645	3.31245	6.32026	2.76434	2.72902	6.35092	6.48657	5.68123	6.39043	6.70815	6.03703	6.4618	6.48591
43	2.53359	5.88663	2.46732	5.6331	6.26196	4.0359	6.49922	6.41877	3.82364	5.61713	5.64235	3.31642	3.30928	6.31327	2.77829	2.72902	6.35092	6.48658	5.62775	6.39043	6.70922	6.03703	6.4618	6.48592
44	2.60332	5.88663	2.46732	5.62944	6.25876	4.03526	6.49922	6.41732	3.82364	5.61713	5.64235	3.31643	3.31944	6.28053	2.77679	2.72902	6.35092	6.48656	5.54327	6.39043	6.70844	6.03703	6.4618	6.48593
45	2.70841	5.88663	2.46732	5.63194	6.27	4.03359	6.49922	6.41745	3.82364	5.61713	5.64235	3.31611	3.31914	6.25947	2.78104	2.72902	6.35092	6.48855	5.45142	6.39043	6.70622	6.03703	6.4618	6.48593
46	2.80073	5.88663	2.46732	5.6342	6.2561	4.02693	6.49922	6.41742	3.82364	5.61713	5.64235	3.31613	3.32454	6.22794	2.7758	2.72902	6.35092	6.48853	5.40298	6.39043	6.71396	6.03703	6.4618	6.48591
47	2.80073	5.88663	2.46732	5.63476	6.25966	4.02481	6.49922	6.41737	3.82364	5.61713	5.64235	3.31592	3.31713	6.19876	2.79444	2.72902	6.35092	6.48838	5.39127	6.39043	6.70448	6.03703	6.4618	6.48591
48	2.24113	5.88663	2.46732	5.6224	6.26058	4.02504	6.49922	6.41745	3.82364	5.61713	5.64235	3.31586	3.32201	6.18505	2.8079	2.72902	6.35092	6.50172	5.38977	6.39043	6.70886	6.03703	6.4618	6.48592
49	2.24388	5.88663	2.46732	5.52588	6.26394	4.02308	6.49922	5.95723	3.82364	5.61713	5.64235	3.31594	3.32713	6.20566	2.82442	2.72902	6.35092	6.50169	5.38981	6.39043	6.70683	6.24435	6.4618	6.48593
50	2.24388	5.88663	2.46732	5.51416	6.26983	4.02136	6.49922	5.8036	3.82364	5.61713	5.64235	3.31593	3.3301	6.22874	2.81157	2.72902	6.35092	6.50168	5.39157	6.39043	6.72341	6.27556	6.4618	6.48592
51	2.24388	5.88663	2.46732	5.43365	6.2722	4.00158	6.49922	5.65291	3.82364	5.61713	5.64235	3.3159	3.3396	6.24124	2.8251	2.72902	6.35092	6.50173	5.39385	6.39043	6.72199	6.26439	6.4618	6.48592
52	2.24388	5.88663	2.46732	5.44229	6.2749	4.00085	6.49922	5.59451	3.82364	5.61713	5.64235	3.31592	3.3434	6.26275	2.85056	2.72902	6.35092	6.50225	5.39097	6.39043	6.72277	6.2577	6.4618	6.48591
53	2.24388	5.88663	2.46732	5.46802	6.27996	4.00098	6.49922	5.56257	3.82364	5.61713	5.64235	3.31579	3.35348	6.29217	2.87676	2.72902	6.35092	6.5021	5.40027	6.39043	6.71329	6.25778	6.4618	6.48593
54	2.24388	5.88663	2.46732	5.48167	6.28253	4.00043	6.49922	5.54295	3.82364	5.61713	5.64235	3.31578	3.35322	6.32155	2.89586	2.72902	6.35092	6.50057	5.40018	6.39043	6.71609	6.25802	6.4618	6.48594
55	2.41398	5.88663	2.46732	5.50572	6.28441	3.99875	6.49922	5.52082	3.82364	5.61713	5.64235	3.31603	3.35913	6.3453	2.8996	2.72902	6.35092	6.50054	5.40021	6.39043	6.72008	6.258	6.4618	6.48593
56	2.4719	5.88663	2.46732	5.5105	6.2844	3.99744	6.49922	5.49782	3.82364	5.61713	5.64235	3.31606	3.36112	6.3453	2.90479	2.72902	6.35092	6.50072	5.4002	6.39043	6.72001	6.25814	6.4618	6.48593
57	2.56404	5.88663	2.46732	5.54234	6.29713	3.99643	6.49922	5.47954	3.82364	5.61713	5.64235	3.31609	3.3689	6.3453	2.89957	2.72902	6.35092	6.50072	5.40016	6.39043	6.72187	6.25551	6.4618	6.48595
58	2.56404	5.88663	2.46732	5.5593	6.29713	3.99659	6.49922	5.46344	3.82364	5.61713	5.64235	3.31606	3.29088	6.37856	2.91488	2.72902	6.35092	6.50072	5.40013	6.39043	6.73386	6.256	6.4618	6.48593
59	2.82354	5.88663	2.46732	5.57098	6.2972	3.98745	6.49922	5.45741	3.82364	5.61713	5.64235	3.31607	3.24108	6.39917	2.91298	2.72902	6.35092	6.50072	5.40009	6.39043	6.72018	6.25772	6.4618	6.48594
60	2.82354	5.88663	2.46732	5.58574	6.30167	3.97867	6.49922	5.43641	3.82364	5.61713	5.64235	3.3161	3.24108	6.40428	2.93345	2.72902	6.35092	6.50075	5.40174	6.39043	6.71992	6.25694	6.4618	6.48593
61	3.16352	5.88663	2.46732	5.59308	6.33163	3.98517	6.49922	5.48209	3.82364	5.61713	5.64235	3.31452	3.1828	6.41387	2.93961	2.72902	6.35092	6.50073	5.40069	6.39043	6.71166	6.257	6.4618	6.48592
62	3.16352	5.88663	2.46732	5.60248	6.34204	3.98516	6.49922	5.69845	3.82364	5.61713	5.64235	3.31455	3.18407	6.41843	2.93947	2.72902	6.35092	6.50071	5.40066	6.39043	6.71385	6.25781	6.4618	6.48592
63	3.54672	2.59676	2.46732	5.62016	6.32195	3.98467	6.49922	5.69845	3.82364	5.61713	5.64235	3.31456	3.19279	6.41749	2.94815	2.72902	6.35092	6.50067	5.40038	6.39043	6.71319	6.25751	6.4618	6.48592
64	3.74895	2.68198	2.46732	5.63503	6.32105	3.98194	6.49922	5.82247	3.82364	5.61713	5.64235	3.31452	3.19808	6.4458	2.96857	2.72902	6.35092	6.49961	5.40037	6.39043	6.70691	6.25717	6.4618	6.48592
65	3.96894	2.85386	2.46732	5.66203	6.32263	3.98155	6.66757	5.82367	3.82364	5.61713	5.64235	3.31479	3.20041	6.42979	2.98815	2.72902	6.35092	6.49928	5.40034	6.39043	6.70628	6.25724	6.4618	6.48592
66	3.96894	2.98143	2.55007	5.64403	6.32285	3.98009	6.66757	5.8082	3.82364	5.61713	5.64235	3.3148	3.20525	6.31897	3.00236	2.72902	6.35092	6.49929	5.59243	6.39043	6.70129	6.25694	6.4618	6.4859
67	4.43809	2.99936	2.55436	5.6658	6.32608	3.98014	6.66757	5.79112	3.82364	5.61713	5.64235	3.31488	3.21774	6.23919	3.00166	2.72902	6.35092	6.49926	5.58804	6.39043	6.69483	6.26499	6.4618	6.48591
68	4.61609	2.98701	2.5551	5.68933	6.32654	3.97824	6.66757	5.78159	3.82364	5.61713	5.64235	3.31486	3.21826	6.15831	3.01933	2.72902	6.35092	6.49927	5.71304	6.39043	6.69319	6.26501	6.4618	6.48592
69	4.61609	2.97586	2.56269	5.70258	6.32992	3.97714	6.66757	5.77662	3.82364	5.61713	5.64235	3.31483	3.22358	6.11752	3.02883	2.72902	6.35092	6.49871	5.82977	6.39043	6.70262	6.26497	6.4618	6.48593
70	4.02781	2.97012	2.56138	5.72142	6.33618	3.97687	6.66757	5.77158	3.82364	5.61713	5.64235	3.3149	3.23258	6.11856	3.03256	2.72902	6.35092	6.4987	5.91954	6.39043	6.70864	6.26494	6.4618	6.48591
71	3.70727	2.96993	2.56297	5.72026	6.33712	3.97723	6.66757	5.75529	3.82364	5.61713	5.64235	3.31492	3.23257	6.12661	3.044	2.72902	6.35092	6.49869	5.96177	6.39043	6.70186	6.26496	6.4618	6.48592
72	3.72456	2.9674	2.55927	5.72861	6.33946	3.97496	6.66757	5.95506	3.82364	5.61713	5.4108	3.31491	3.24973	6.13824	3.05126	2.72902	6.35092	6.49871	5.97635	6.39043	6.70247	6.26496	6.4618	6.48591
73	3.72456	2.96908	2.55943	5.7356	6.34189	3.97556	6.66757	5.75553	3.82364	5.61713	5.4108	3.31493	3.24912	6.16223	3.05075	2.72902	6.35092	6.49869	5.99279	6.39043	6.71754	6.26561	6.4618	6.48592
74	3.98336	2.96301	2.55943	5.7603	6.34507	4.0263	6.66757	5.75553	3.82364	5.61713	5.4108	3.31484	3.24917	6.1886	3.05651	2.72902	6.35092	6.49785	6.00285	6.39043	6.70813	6.26567	6.4618	6.48592
75	3.98336	2.96945	2.55943	5.75658	6.35077	4.7356	6.66757	5.75553	3.82364	5.61713	5.4108	3.31484	3.26002	6.20065	3.06104	2.54913	6.35092	6.47775	6.00623	6.39043	6.71905	6.26597	6.4618	6.48593
76	4.33234	2.96835	2.60709	5.7758	6.35968	4.79494	6.32801	5.75553	3.82364	5.61713	5.4108	3.31486	3.26305	6.21933	3.08744	2.57843	6.35092	6.47775	6.00667	6.39043	6.71862	6.26604	6.4618	6.48592
77	4.55267	2.96639	2.59326	5.7738	6.36135	5.04153	6.31238	5.75553	3.82364	5.61713	5.4108	3.3149	3.27324	6.23908	3.08717	2.5073	6.35092	6.47775	6.02578	6.39043	6.71525	6.26542	6.4618	6.48594
78	4.76537	2.96868	2.59659	5.78337	6.36132	5.2188	6.31238	5.75553	3.82364	5.61713	5.4108	3.31489	3.281	6.25775	3.09693	2.5073	6.35092	6.38733	6.04168	6.39043	6.7072	6.26535	6.4618	6.48594
79	4.97975	2.96746	2.59489	5.78337	6.37557	5.30307	6.31238	5.75553	3.82364	5.61713	5.4108	3.31202	3.28133	6.27862	3.11119	2.5073	6.35092	6.38733	6.05461	6.39043	6.71132	6.26531	6.4618	6.48594
80	4.97975	2.97134	2.58496	5.78337	6.37808	5.32131	6.31238	5.75553	3.82364	5.61713	5.4108	3.31209	3.28802	6.29996	3.10344	2.43431	6.35092	6.13972	6.04941	6.39043	6.7069	6.26532	6.4618	6.48593
81	4.97975	2.97333	2.60369	5.78337	6.38759	5.32596	6.31238	5.75553	3.82364	5.61713	4.95675	3.31175	3.29272	6.33017	3.10659	2.43431	6.35092	6.13972	6.05909	6.39043	6.71408	6.27043	6.4618	6.48593
82	4.97975	2.98398	2.60714	5.78337	6.40606	5.32459	6.31238	5.75553	3.82364	5.61713	4.71209	3.31174	3.29294	6.34042	3.09598	2.40098	6.35092	6.08289	6.06804	6.39043	6.71127	6.27043	6.4618	6.4859
83	4.97975	2.97896	2.5961	5.78337	6.40734	5.3172	6.31238	5.75553	3.82364	5.61713	4.5069	3.31172	3.31039	6.36545	3.10777	2.38744	6.35092	6.06634	6.07939	6.39043	6.70666	6.27043	6.4618	6.48594
84	4.97975	2.97919	2.5961	5.78337	6.41255	5.30359	6.31238	5.75553	3.82364	5.61713	4.34229	3.31173	3.31279	6.37323	3.09022	2.3894	6.35092	6.0665	6.09055	6.39043	6.70947	6.27043	6.4618	6.48591
85	4.97975	2.99615	3.13494	5.21447	6.41135	5.29774	6.27897	5.75553	3.82364	5.61713	4.24346	3.31175	3.32663	6.36927	3.11363	2.39293	6.35092	6.0665	6.10028	6.39043	6.7125	6.27043	6.4618	6.48593
86	4.97975	2.99938	3.11967	5.24689	6.40923	5.288	6.27916	5.75553	3.82364	5.61713	4.1954	3.31173	3.32699	6.36927	3.14541	2.39076	6.35092	6.05975	6.10694	6.39043	6.7095	6.27043	6.4618	6.48592
87	4.97975	3.00553	3.12724	5.27784	6.41118	5.27916	6.27916	5.75553	3.82364	5.61713	4.17021	3.30996	3.32751	6.36927	3.15884	2.39122	6.35092	6.05417	6.11079	6.39043	6.70231	6.27043	6.4618	6.48593
88	4.97975	3.0055	3.13212	5.29997	6.41228	5.27712	6.27916	5.75553	3.82364	5.61713	4.18006	3.30999	3.32943	6.00864	3.17601	2.39181	6.35092	6.06871	6.11789	6.39043	6.69578	6.27043	6.4618	6.47833
89	4.97975	3.00588	3.12581	5.33923	6.4168	5.27658	6.27916	5.75553	3.82364	5.61713	4.19326	3.31	3.29432	5.98704	3.21651	2.39201	6.35092	6.06673	6.13601	6.39043	6.70512	6.27043	6.4618	6.47833
90	2.29233	3.01343	3.12503	5.33923	6.41682	5.26371	6.27916	5.75553	3.82364	5.61713	4.20547	3.30992	3.29168	5.98733	3.22129	2.39873	6.35092	6.06367	6.1456	6.39043	6.70633	6.27043	6.4618	6.47833
91	2.27126	3.0215	3.11674	5.35376	6.41682	5.26232	6.27916	5.75553	3.82364	5.61713	4.21972	3.30994	3.28105	6.01337	3.23118	2.39894	6.35092	6.06333	6.15205	6.39043	6.70416	6.27043	6.4618	6.47834
92	2.24203	3.01929	3.13187	5.35376	6.42804	5.24158	6.27916	6.43196	3.82364	5.61713	4.23646	3.3087	3.28718	6.03486	3.24886	2.40018	6.35092	6.06708	6.15922	6.39043	6.709	6.27043	6.4618	6.47822
93	2.24203	3.01988	3.08877	5.04004	6.42803	5.23754	6.27916	6.43196	3.82364	5.61713	4.25244	3.3087	3.28689	6.05546	3.26874	2.39888	6.35092	6.06725	6.18656	6.39043	6.71355	6.27043	6.4618	6.47823
94	2.24203	3.04516	3.08877	4.64568	6.42803	5.23515	6.27916	6.43196	3.82364	5.61713	4.25898	3.30873	3.28517	6.0673	3.28629	2.40013	6.35092	6.07235	6.19724	6.39043	6.69839	6.27043	6.4618	6.47821
95	2.25296	3.08628	3.08877	4.33812	6.42802	5.22752	6.27916	6.43196	3.82364	5.61713	4.27641	3.30871	3.29529	6.08045	3.30843	2.39992	6.35092	6.07227	6.20607	6.39043	6.69976	6.27043	6.4618	6.47821
96	2.29702	3.08818	3.08877	3.95336	6.42803	5.22696	6.27916	6.43196	3.82364	5.61713	4.29284	3.3087	3.30516	6.10835	3.32793	2.39993	6.35092	6.07232	6.20754	6.39043	6.70394	6.27043	6.4618	6.47822
97	2.37296	3.07754	3.08877	3.78083	6.49793	5.21525	6.27916	6.43196	3.82364	5.61713	4.30796	3.30871	3.3078	6.12788	3.14352	2.39993	6.35092	6.07274	6.21638	6.39043	6.71463	6.27043	6.4618	6.47822
98	2.4198	3.07385	3.08877	3.77048	6.51533	5.21347	6.27916	6.43196	3.82364	5.61713	4.31747	3.30872	3.31009	6.13827	3.10294	2.40011	6.35092	6.07575	6.22436	6.39043	6.72256	6.27043	6.4618	6.47823
99	2.49199	3.07652	3.08877	3.77002	6.51771	5.19942	6.27916	6.43196	3.82364	5.61713	4.32474	3.30866	3.33104	6.15711	3.18272	2.40016	6.35092	6.0758	6.23733	6.39043	6.71445	6.27043	6.4618	6.4784
100	2.49199	3.08903	3.08877	3.7863	6.5113	5.19666	6.27916	6.43196	3.82364	5.61713	4.336	3.30871	3.32955	6.15711	3.13542	2.40026	6.35092	6.076	6.23601	6.39043	6.71248	6.27043	6.4618	6.47836
101	2.7201	3.08569	3.08877	3.79348	6.51126	5.1912	6.27916	6.43196	3.82364	5.61713	4.35145	3.30875	3.32966	6.20653	3.11326	2.40334	6.35092	6.07539	6.25412	6.39043	6.71494	6.27043	6.4618	6.47836
102	2.87205	3.09792	3.08877	3.81541	6.51135	5.18658	6.27916	6.43196	3.82364	5.61713	4.36441	3.30869	3.33944	6.21983	3.10671	2.40332	6.35092	6.07557	6.26344	6.39043	6.714	6.27043	6.4618	6.47837
103	2.87205	3.10277	3.08877	3.82478	6.51134	5.18654	6.27916	6.43196	3.82364	5.61713	4.37207	3.30866	3.34358	6.24471	3.11354	2.40334	6.35092	6.07508	6.26962	6.39043	6.71412	6.27043	6.4618	6.4784
104	3.1738	3.11825	2.68348	3.83669	6.51134	5.17591	6.27916	6.43196	3.82364	5.61713	4.38141	3.30862	3.34378	6.25547	3.12057	2.40349	6.35092	6.07499	6.27927	6.39043	6.71437	6.27043	6.4618	6.47841
105	3.31062	3.1442	2.69083	3.85205	6.51134	5.17583	6.27916	6.43196	3.82364	5.61713	4.39731	3.30864	3.34978	6.28669	3.12534	2.40359	6.35092	6.07505	6.28401	6.39043	6.71759	6.27043	6.4618	6.47841
106	3.49164	3.14963	2.66672	3.86673	6.51134	5.16328	6.27916	6.43196	3.82364	5.61713	4.40988	3.30864	3.35023	6.28669	3.12886	2.40359	6.35092	6.08057	6.29724	6.39043	6.72046	6.27043	6.4618	6.47868
107	3.66218	3.16161	2.6725	3.8835	6.51132	5.16291	6.27916	6.43196	3.82364	5.61713	4.4345	3.30863	3.34975	6.31278	3.13667	2.40363	6.35092	6.08056	6.30286	6.39043	6.71817	6.27043	6.4618	6.47861
108	3.66218	3.17155	2.6614	3.84658	6.51117	5.15518	5.88096	6.43196	3.82364	5.61713	4.34442	3.3086	3.35839	6.00333	3.1456	2.40261	6.44108	6.08047	6.3094	6.39043	6.71461	6.27043	6.4618	6.47862
109	4.05353	3.18846	2.66075	3.40714	6.51117	5.156	5.88953	6.43196	3.82364	5.61713	4.34442	3.30871	3.35837	5.74101	3.15189	2.40261	6.39658	6.08024	6.31123	6.39043	6.71115	6.27043	6.4618	6.47862
110	4.25759	3.21068	5.21696	3.40714	6.51115	5.15887	5.89169	6.43196	3.82364	5.61713	3.95986	3.30867	3.36058	5.74101	3.04622	2.40582	6.41537	6.08012	6.21214	6.39043	6.71358	6.27043	6.4618	6.47861
111	4.25759	3.22711	5.72787	3.40714	6.51116	5.15882	5.8954	6.43196	3.82364	5.61713	3.87703	3.30875	3.36273	5.39647	3.01415	2.40752	6.41935	6.0801	5.86551	6.39043	6.71094	6.27043	6.4618	6.48169
112	4.68426	3.24919	5.74162	3.40714	6.50787	5.14591	5.8954	6.43196	3.82364	5.61713	3.81586	3.30875	3.36906	5.25505	2.9376	2.40745	6.43074	6.08009	5.70639	6.39043	6.71094	6.27043	6.4618	6.48167
113	4.88041	3.27043	5.7988	3.40714	6.50788	5.14599	5.90182	6.43196	3.82364	5.61713	3.79925	3.30873	3.38198	5.19113	3.06219	2.41167	6.43401	6.08011	5.61531	6.39043	6.67783	6.27043	6.4618	6.48169
114	5.10608	3.29013	5.80568	3.40714	6.48577	5.1443	5.90949	6.43196	3.82364	5.61713	3.80626	3.30871	3.38183	5.10991	3.06219	2.41163	6.43598	6.08007	5.54684	6.39043	6.67131	6.27043	6.4618	6.48126
115	5.35773	3.3079	5.83154	3.40714	6.47913	5.13979	5.91259	6.43196	3.82364	5.61713	3.82368	3.30872	3.38624	5.0492	3.06219	2.41163	6.44297	6.08023	5.52864	6.39043	6.67681	6.16499	6.4618	6.48125
116	5.60079	3.32711	5.83967	3.40714	6.47554	5.13732	5.92362	6.43196	3.82364	5.61713	3.82388	3.30875	3.386	5.05019	3.06219	2.41166	6.45017	6.08024	5.51839	6.39043	6.67263	6.14063	6.4618	6.48126
117	5.81788	3.3451	5.83987	3.40714	6.48343	5.11877	5.92362	6.43196	2.83982	5.61713	3.84694	3.30681	3.38598	5.07589	3.06219	2.41164	6.45823	6.08024	5.49999	6.39043	6.67797	6.3376	6.4618	6.48124
118	6.0613	3.35637	5.85453	3.40714	6.48338	5.11866	5.92362	6.6243	2.83982	5.61713	3.84692	3.30678	3.39018	5.09593	3.06219	2.41165	6.46885	6.08025	5.82593	6.39043	6.67384	6.38716	6.4618	6.48124
119	6.0613	3.38992	5.858	3.40714	6.4834	5.12564	5.92362	6.6243	2.83982	5.61713	3.87383	3.30667	3.40434	5.11865	3.06219	2.41159	6.47941	6.08033	6.11809	6.39043	6.67927	6.40854	6.4618	6.48125
120	5.83059	3.48179	5.86027	3.40714	6.48339	5.10801	5.92362	6.66505	2.83982	5.61713	3.87549	3.30665	3.40433	5.13852	3.06219	2.41158	6.48718	6.08035	6.10547	6.39043	6.66768	6.41549	6.4618	6.48125
121	5.56086	3.55951	5.87293	3.40714	6.48335	5.10793	5.92362	6.65013	2.83982	5.61713	3.87644	3.3067	3.40433	5.15716	3.06219	2.41148	6.48756	6.08634	6.10547	6.39043	6.66051	6.41439	6.4618	6.4807
122	5.62304	3.62419	5.88305	3.40714	6.48333	5.09735	5.92362	6.65013	2.83982	5.61713	3.8869	3.30653	3.40085	5.18475	3.06219	2.41154	6.49871	6.0868	6.10547	6.39043	6.66609	6.41402	6.4618	6.48069
123	5.76828	3.65143	5.8994	3.40714	6.48334	5.09848	5.92362	6.65015	2.83982	5.61713	3.9051	3.30654	3.40087	5.20161	3.06219	2.41152	6.50704	6.08677	6.10547	6.39043	6.67151	6.41261	6.4618	6.48071
124	5.93616	3.68559	5.91693	3.40714	6.48333	5.0934	5.92362	6.64955	2.83982	5.61713	3.90612	3.30432	3.40755	5.22247	3.06219	2.41155	6.52628	6.08677	6.10547	6.39043	6.65768	6.41457	6.4618	6.4807
125	6.12053	3.72286	5.95353	3.40714	6.48334	5.09405	5.92362	6.65	2.83982	5.61713	3.91805	3.30433	3.40934	5.23792	3.06219	2.41155	6.54403	6.08679	6.10547	6.39043	6.66515	6.41219	6.4618	6.4808
126	6.26071	3.76136	5.93893	3.40714	6.48333	5.08546	5.92362	6.64928	2.83982	5.61713	3.92538	3.30434	3.41448	5.25564	3.06219	2.41157	6.53788	6.08678	6.10547	6.39043	6.65479	6.41875	6.4618	6.48082
127	6.29987	3.79183	6.05399	3.40714	6.48334	5.08532	6.36941	6.64932	2.83982	5.61713	3.93505	3.30434	3.41715	5.29164	3.06219	2.41157	6.47971	6.08678	6.10547	6.39043	6.65587	6.41679	6.4618	6.48082
128	6.32566	3.8257	6.10349	3.40714	6.48334	5.07698	6.36941	6.64928	2.83982	5.61713	3.94117	3.30432	3.42179	5.32088	3.14367	2.41157	6.50187	6.08621	6.10547	6.39043	6.66386	6.41579	6.4618	6.4808
129	6.34449	3.85666	6.13942	3.40714	6.48334	5.07223	6.36941	6.64929	3.03919	5.61713	3.93945	3.30432	3.42176	5.33196	3.03872	2.41156	6.51016	6.08639	6.10547	6.39043	6.66898	6.41704	6.4618	6.48081
130	6.38281	3.88415	6.16157	3.40714	6.48334	5.06886	6.36941	6.64931	3.03919	5.61713	3.94368	3.30434	3.42175	5.07481	3.07859	2.41157	6.49934	6.08637	6.10547	6.39043	6.67166	6.41824	6.4618	6.48082
131	6.40817	3.91363	6.18982	3.40714	6.48334	5.06599	6.36553	6.64931	3.03919	5.61713	3.95069	3.30427	3.4218	4.70871	3.08734	2.4115	6.48706	6.08633	6.10547	6.39043	6.67234	6.41786	6.4618	6.48082
132	6.45245	3.92949	6.21	3.40714	6.48334	5.05548	6.36553	6.37097	3.0686	5.61713	3.88898	3.30429	3.42639	4.29904	3.07413	2.41368	6.46302	6.08989	6.10547	6.39043	6.67096	6.4179	6.4618	6.48212
133	6.01051	3.95833	6.24053	3.40714	6.46217	5.05567	6.35604	6.32323	3.06858	5.61713	3.88898	3.30436	3.44275	3.99348	3.07866	2.41366	6.44221	6.08988	6.10547	6.39043	6.67269	6.42007	6.4618	6.48211
134	5.55721	3.96836	6.49095	3.40714	6.46217	5.04801	6.35369	6.30615	3.06828	5.61713	3.55945	3.30477	3.44351	3.73739	3.07748	2.41382	6.39228	6.08987	6.10547	6.39043	6.66903	6.42003	6.4618	6.48213
135	5.55721	4.15632	6.49095	3.40714	6.46217	5.04232	6.35195	6.30616	3.0683	5.61713	3.52436	3.3048	3.44351	3.55256	3.07741	2.41383	6.3689	6.08989	6.10547	6.39043	6.68519	6.42006	6.4618	6.4821
136	5.55721	4.32365	6.49095	3.40714	6.46217	5.03546	6.35341	6.30863	3.0683	5.61713	3.52436	3.30473	3.44527	3.42897	3.06734	2.41381	6.38424	6.08989	6.10547	6.39043	6.68994	6.42976	6.4618	6.48215
137	5.57346	4.35562	6.49095	3.40714	6.46217	5.03553	6.34664	6.30989	3.06826	5.61713	3.49557	3.30477	3.44485	3.42858	3.06414	2.41709	6.3851	6.08987	6.1301	6.39043	6.71148	6.42962	6.4618	6.48209
138	5.74578	4.39147	6.49095	3.40714	6.46217	5.03137	6.34544	5.96563	3.06863	5.61713	3.45541	3.30476	3.44809	3.43318	3.06204	2.41707	6.38507	6.08988	6.1301	6.39043	6.72129	6.4294	6.4618	6.48211
139	5.89875	4.39695	6.49095	3.40714	6.46217	5.02634	6.34767	5.50631	3.06864	5.61713	3.47159	3.30475	3.44808	3.46283	3.07568	2.41704	6.38597	6.08989	6.03698	6.39043	6.73418	6.43291	6.4618	6.48211
140	6.06761	4.40187	6.49095	3.40714	6.46217	5.02065	6.34757	5.26503	3.06864	5.61713	3.502	3.3048	3.44797	3.47415	3.14761	2.41769	6.39036	6.08989	5.94843	6.39043	6.72088	6.43461	6.4618	6.48212
141	6.19573	4.4091	6.49095	3.40714	6.46217	5.02097	6.34868	5.1549	3.06844	5.61713	3.52129	3.30477	3.45435	3.49089	3.06114	2.41765	6.39905	6.08988	5.86778	6.39043	6.7502	6.43486	6.4618	6.48211
142	6.27685	4.4279	6.49095	3.40714	6.46217	5.01214	6.32392	5.12453	3.06861	5.61713	3.52129	3.30483	3.46065	3.51703	2.94584	2.41762	6.40403	6.08972	5.86072	6.39043	6.74983	6.43523	6.4618	6.48212
143	6.29626	4.4407	6.49095	3.40714	6.46217	5.01154	6.32392	5.10768	3.0686	5.61713	3.55116	3.3048	3.46064	3.54079	2.90496	2.41748	6.40412	6.08984	5.86072	6.39043	6.75262	6.43491	6.4618	6.48211
144	6.30468	4.4566	6.49095	3.40714	6.46217	4.99937	6.32392	5.09602	3.06868	5.61713	3.55116	3.30481	3.46713	3.56041	2.82667	2.41748	6.40409	6.08981	5.83205	6.39043	6.74933	6.4349	6.4618	6.4821
145	6.30604	4.47291	6.49095	3.40714	6.46217	4.99926	6.32392	5.09821	3.06867	5.61713	3.55116	3.30485	3.47284	3.57048	2.66265	2.41749	6.41983	6.08981	5.81671	6.39043	6.75359	6.43527	6.4618	6.48212
146	6.30368	4.47776	6.49095	3.40714	6.46217	4.99384	6.32392	5.07184	3.06864	5.61713	3.55116	3.30351	3.47581	3.38893	2.59009	2.4189	6.41972	6.08981	5.81227	6.39043	6.75542	6.44013	6.4618	6.48211
147	6.30368	4.49698	6.49095	3.40714	6.46217	4.98837	6.32392	5.06002	3.06864	5.61713	3.55116	3.30319	3.47506	2.93891	2.59082	2.41888	6.23921	6.09548	5.82887	6.39043	6.75164	6.44831	6.4618	6.48212
148	5.30568	4.49988	6.66712	3.13608	6.46217	4.97873	6.32392	5.04674	3.06864	5.61713	3.55116	3.30321	3.47899	2.62728	2.59627	2.41878	6.23921	6.09548	5.84498	6.39043	6.7631	6.45064	6.4618	6.4821
149	5.30568	4.52074	6.66712	3.13608	6.46217	4.97682	6.32392	5.03564	3.06864	5.61713	3.55116	3.30078	3.47898	2.57981	2.60274	2.42318	6.23921	6.09548	5.84666	6.39043	6.76439	6.45538	6.4618	6.48209
150	5.30568	4.53009	6.34245	3.13608	6.46217	4.97188	6.32392	5.01431	3.06864	5.61713	3.55116	3.30082	3.48323	2.5814	2.6051	2.42312	6.23921	6.09545	5.86536	6.39043	6.75162	6.45539	6.4618	6.48207
151	4.27091	4.54581	6.34245	3.13608	6.46217	4.97193	6.32392	5.00805	3.06864	5.61713	3.55116	3.30082	3.48704	2.56715	2.60679	2.42349	6.23921	6.09547	5.86536	6.39043	6.75702	6.45538	6.4618	6.48206
152	4.42121	4.54981	6.34245	3.13608	6.46217	4.96765	6.32392	4.99973	3.06864	5.61713	3.55116	3.30086	3.49237	2.56973	2.60679	2.4235	6.23921	6.09548	5.86536	6.39043	6.75261	6.45538	6.4618	6.48209
153	4.42121	4.57527	6.54625	3.13608	6.46217	4.96805	6.32392	4.99288	3.06864	5.61713	3.55116	3.3009	3.49238	2.58226	2.53491	2.42348	6.23921	6.09542	5.86536	6.39043	6.76604	6.42546	6.4618	6.48206
154	4.42121	4.58347	6.55321	3.13608	6.46217	4.96493	6.32392	4.96691	3.06864	5.61713	3.55116	3.30083	3.49377	2.57728	2.53491	2.43541	6.23921	6.09555	5.86536	6.39043	6.75092	6.4604	6.4618	6.48206
155	4.42121	4.5956	6.55002	3.13608	6.46217	4.94819	6.32392	4.96782	3.06864	5.61713	3.55116	3.30086	3.49376	2.57765	2.40642	2.43542	6.23921	6.09573	5.86536	6.39043	6.7605	6.4604	6.4618	6.48208
156	4.26148	4.61108	6.55749	3.13608	6.46217	4.94578	6.32392	3.94312	3.06864	5.61713	3.55116	3.30073	3.49887	2.57727	2.40538	2.43524	6.23921	6.09573	5.87395	6.39043	6.76606	6.4604	6.4618	6.48206
157	4.26148	4.6245	6.56894	3.13608	6.46217	4.93897	6.32392	3.3329	3.07644	5.61713	3.55116	3.30068	3.50091	2.58217	2.38828	2.43522	6.23921	6.09572	5.92095	6.39043	6.76195	6.4604	6.4618	6.48205
158	4.26148	4.62981	6.56307	3.13608	6.46217	4.94035	6.32392	3.04122	3.07642	5.61713	3.55116	3.30068	3.50148	2.5824	2.40175	2.43527	6.23921	6.09573	6.00377	6.39043	6.76348	6.4604	6.4618	6.48207
159	4.26148	4.70387	6.5659	3.13608	6.46217	4.93415	6.32392	2.99165	3.07653	5.61713	3.55116	3.30067	3.50421	2.57886	2.4193	2.43524	6.23921	6.09573	5.92503	6.39043	6.76608	6.4604	6.4618	6.4823
160	4.26148	5.02874	6.58	3.13608	6.46217	4.9283	6.32392	2.97285	3.0765	5.61713	3.55116	3.30064	3.50597	2.58319	2.43004	2.43546	6.23921	6.09577	5.91339	6.39043	6.75771	6.4604	6.4618	6.48161
161	4.26148	5.02874	6.57894	3.13608	6.46217	4.92777	6.32392	2.94616	3.07651	5.61713	3.55116	3.30063	3.50957	2.58429	2.43835	2.43557	6.23921	6.09484	5.9214	6.39043	6.75769	6.4604	6.4618	6.48166
162	4.26148	5.02874	6.58302	3.13608	6.46217	4.91891	6.32392	2.92442	3.07651	5.61713	3.55116	3.30064	3.50957	2.58068	2.44434	2.43555	6.23921	6.09477	5.92432	6.39043	6.76662	6.4604	6.4618	6.48166
163	4.26148	5.02874	6.58302	3.13608	6.46217	4.91894	6.32392	2.9165	3.07651	5.61713	3.55116	3.29775	3.51651	2.57201	2.44127	2.4362	6.50266	6.09476	5.74214	6.39043	6.76245	6.4604	6.4618	6.48166
164	4.26148	5.02874	6.58302	3.13608	6.46217	4.9117	6.32392	2.91007	3.07651	5.61713	3.55116	3.29782	3.51952	2.66811	2.44127	2.43856	6.50076	6.09477	5.17483	6.39043	6.76775	6.4604	6.4618	6.48163
165	4.26148	5.02874	6.58302	3.13608	6.46217	4.91197	6.32392	2.90855	3.07651	5.61713	3.55116	3.29782	3.51953	2.66811	2.44127	2.43858	6.50653	6.09476	4.90277	6.39043	6.76773	6.4604	6.4618	6.48166
166	4.26148	5.02874	6.58302	3.13608	6.46217	4.90329	6.51103	2.90844	3.07651	5.61713	3.55116	3.29779	3.51969	2.66811	2.44127	2.43853	6.50594	6.09475	4.76974	6.39043	6.7708	6.4604	6.4618	6.48173
167	4.26148	5.02874	6.58302	3.13608	6.46217	4.90091	6.51103	2.89862	3.07651	5.61713	3.55116	3.29783	3.51967	2.66811	2.44127	2.43892	6.50906	6.09476	4.66952	6.39043	6.7718	6.4604	6.4618	6.48169
168	4.26148	5.02874	6.58302	3.13608	6.46217	4.89396	6.51103	2.89947	3.07651	5.61713	3.55116	3.29783	3.52437	2.82968	2.44127	2.44207	6.50887	6.09474	4.59792	6.39043	6.76429	6.4604	6.4618	6.4817
169	4.26148	5.02874	6.58302	3.13608	6.46217	4.89419	6.41049	2.89692	3.07651	5.61713	3.55116	3.29771	3.52853	2.82968	2.44127	2.44355	6.50729	6.09475	4.55775	6.39043	6.76146	6.4604	6.4618	6.48168
170	4.26148	5.02874	6.58302	3.13608	5.8971	4.89211	6.38347	2.8931	3.07651	5.61713	3.55116	3.29853	3.52855	2.82968	2.44127	2.44346	6.50682	6.09475	4.53112	6.39043	6.76857	6.4604	6.4618	6.48167
171	4.26148	5.02874	6.58302	3.13608	5.8971	4.88779	6.39153	2.85943	3.07651	5.61713	3.55116	3.29859	3.52911	2.82968	2.44127	2.44335	6.50591	6.09475	4.4956	6.39043	6.77383	6.4604	6.4618	6.48166
172	4.26148	5.02874	6.58302	3.13608	5.8971	4.8877	6.39209	3.07153	3.07651	5.61713	3.55116	3.29857	3.52944	2.82968	2.44127	2.45035	6.50567	6.09476	4.46995	6.39043	6.765	6.4604	6.4618	6.48166
173	4.26148	5.02874	6.58302	3.13608	5.8971	4.88103	6.39376	3.04223	3.07651	5.61713	3.55116	3.29868	3.53208	2.82968	2.44127	2.45039	6.50532	6.09477	4.45088	6.39043	6.76379	6.4604	6.4618	6.48173
174	4.26148	5.02874	6.58302	3.13608	5.91176	4.88094	6.39638	3.00555	3.07651	5.61713	3.55116	3.29872	3.53208	2.82968	2.44127	2.45039	6.50537	6.09474	4.44401	6.39043	6.77059	6.4604	6.4618	6.48175
175	4.26148	5.02874	6.58302	3.13608	5.93063	4.87225	6.39543	3.00823	3.07651	5.61713	3.55116	3.29871	3.54315	2.82968	2.44127	2.45576	6.50456	6.09475	4.44325	6.39043	6.76627	6.4604	6.4618	6.48173
176	4.26148	5.02874	6.11	3.13608	5.9341	4.87409	6.48991	3.00401	3.07651	5.61713	3.55116	3.29831	3.54315	2.82968	2.44127	2.45584	6.50418	6.09475	4.4445	6.39043	6.7748	6.4604	6.4618	6.48173
177	4.26148	5.02874	6.13138	3.13608	5.94072	4.87248	6.59386	3.00268	3.07651	5.61713	3.55116	3.29827	3.54395	2.82968	2.44127	2.45575	6.50414	6.09475	4.46073	6.39043	6.77577	6.4604	6.4618	6.48174
178	4.26148	5.02874	6.19605	3.13608	5.94077	4.86191	6.60889	3.00327	3.07651	5.61713	3.55116	3.29809	3.5482	2.82968	2.44127	2.45652	6.50672	6.09474	4.47814	6.39043	6.77577	6.4604	6.4618	6.48171
179	4.26148	5.02874	6.71063	3.13608	5.94074	4.86146	6.61968	2.99126	3.07651	5.61713	3.55116	3.29827	3.55106	2.82968	2.44127	2.459	6.50672	6.09475	4.49779	6.39043	6.71564	6.4604	6.4618	6.48173
180	4.26148	5.02874	6.71063	3.13608	5.95462	4.85559	6.63108	2.9915	3.07651	5.61713	3.55116	3.29798	3.55411	2.82968	2.44127	2.45946	6.50672	6.09475	4.70277	6.39043	6.71137	6.4604	6.4618	6.48172
181	4.26148	5.02874	6.75629	3.13608	5.95462	4.84946	6.6338	2.98898	3.07651	5.61713	3.55116	3.29799	3.5541	2.82968	2.98185	2.45964	6.50672	6.09465	4.39517	6.39043	6.70893	6.4604	6.4618	6.48172
182	4.26148	5.02874	6.74751	3.13608	5.95462	4.84518	6.6341	2.97997	3.07651	5.61713	3.55116	3.29796	3.55415	2.82968	3.12055	2.4623	6.50431	6.09463	4.11807	6.39043	6.73124	6.4604	6.4618	6.48174
183	4.26148	5.02874	6.74059	3.13608	5.95462	4.84143	6.63417	2.98003	3.07651	5.61713	3.55116	3.29811	3.5601	2.82968	2.94764	2.4623	6.50453	6.09589	3.91611	6.39043	6.7276	6.4604	6.4618	6.48174
184	4.26148	5.02874	6.74149	3.13608	5.95462	4.83966	6.63114	2.9725	3.07651	5.61713	3.55116	3.29796	3.55994	2.82968	2.90242	2.46225	6.50464	6.09588	3.67869	6.39043	6.71979	6.4604	6.4618	6.48174
185	4.26148	5.02874	6.74167	3.13608	5.95462	4.84559	6.63113	2.97128	3.07651	6.28417	3.55116	3.29553	3.56284	2.82968	2.89142	2.46764	6.50464	6.0959	3.4932	6.39043	6.70063	6.4604	6.4618	6.48175
186	3.55748	5.02874	6.74387	3.13608	5.95462	4.84189	6.63091	2.96841	3.07651	6.15901	3.55116	3.29552	3.56285	2.82968	2.90118	2.46577	6.50464	6.09589	3.23383	6.39043	6.71506	6.4604	6.4618	6.48172
187	3.53542	5.02874	6.73976	3.1746	5.95462	4.83334	6.63093	2.86838	3.07651	5.65113	3.55116	3.29556	3.56272	2.82968	2.90202	2.46649	6.50464	6.09596	2.95714	6.39043	6.71629	6.4604	6.4618	6.48173
188	3.53542	5.02874	6.38545	3.1746	5.95462	4.83338	6.63094	2.66592	3.07651	5.48369	3.55116	3.29537	3.56249	2.82968	2.90464	2.46648	6.50464	6.09726	2.70192	6.39043	6.71772	6.45071	6.4618	6.48174
189	3.53542	5.02874	6.54959	3.1746	5.95462	4.83323	6.68563	2.60057	3.07651	5.43243	3.55116	3.29457	3.56437	2.82968	2.90867	2.47215	6.50464	6.09728	2.48071	6.39043	6.71772	6.51246	6.4618	6.48172
190	3.53542	5.02874	6.54959	3.1746	5.95462	4.82051	6.68774	2.59834	3.07651	5.39196	3.55116	3.29451	3.57063	2.82968	2.91107	2.47209	6.50464	6.09728	2.36885	6.39043	6.71772	6.56042	6.4618	6.48175
191	3.53542	5.02874	6.54959	3.1746	5.95462	4.82062	6.66616	2.60216	3.07651	5.37544	3.55116	3.29451	3.57047	2.82968	2.91085	2.47375	6.50464	6.0973	2.26726	6.39043	6.69604	6.56262	6.4618	6.48173
192	3.74814	5.02874	6.54959	3.1746	5.95462	4.81721	6.64204	2.60937	3.07651	5.38346	3.55116	3.29455	3.5802	2.82968	2.91382	2.47375	6.50464	6.10324	2.17605	6.39043	6.68423	6.56278	6.4618	6.48173
193	3.9201	5.02874	6.54959	3.1746	5.95462	4.8145	6.65427	2.61725	3.07651	5.39596	3.55116	3.29454	3.58008	2.82968	2.9186	2.4737	6.50464	6.10322	2.13034	6.39043	6.68418	6.56157	6.4618	6.48171
194	4.15942	5.02874	6.54959	3.1746	5.95462	4.80085	6.57345	2.62204	3.07651	5.4258	3.55116	3.29451	3.57999	2.82968	2.92935	2.47379	6.50464	6.10314	2.11927	6.39043	6.68401	6.56077	6.4618	6.48171
195	4.35305	5.02874	6.54959	3.1746	5.95462	4.80637	6.55365	2.6228	3.07651	5.44582	3.55116	3.29451	3.58135	2.82968	2.93103	2.47381	6.50464	6.10312	2.13145	6.39043	6.69135	6.56062	6.4618	6.48172
196	4.55284	5.02874	6.54959	3.1746	5.95462	4.79873	6.54921	2.61893	3.07651	5.46071	3.55116	3.29461	3.58114	2.82968	2.94927	2.49056	6.50464	6.10315	2.13277	6.39043	6.69138	6.56036	6.4618	6.48171
197	4.73112	5.04726	6.54959	3.1746	5.95462	4.79387	6.55364	2.75598	3.07651	5.47746	3.55116	3.29458	3.58112	2.82968	2.95353	2.49072	6.50464	6.10313	2.13349	6.39043	6.689	6.55959	6.4618	6.4817
198	4.8895	5.80835	6.54959	3.1746	5.95462	4.78922	6.5496	2.65643	3.07651	5.49173	3.55116	3.29451	3.58113	2.82968	2.95371	2.48675	6.50464	6.10315	2.13251	6.39043	6.69307	6.56007	6.4618	6.48171
199	5.32235	5.97116	6.54959	3.1746	5.95462	4.79441	6.55511	2.60343	3.07651	5.51112	3.55116	3.29451	3.58114	2.82968	2.79691	2.48675	6.50464	6.10311	2.13272	6.39043	6.69612	6.56022	6.4618	6.48171
200	5.5742	6.07342	6.54959	3.1746	5.95462	4.77841	6.55517	2.60343	3.07651	5.51708	3.55116	3.29451	3.58361	2.82968	2.65149	2.4868	6.50464	6.10313	2.12792	6.39043	6.6949	6.56012	6.4618	6.4817
201	5.78791	6.10456	6.54959	3.1746	5.95462	4.77896	6.5592	2.60343	3.07651	5.55013	3.55116	3.29454	3.60242	2.82968	2.65149	2.48708	6.50464	6.10312	2.1315	6.39043	6.6996	6.56192	6.4618	6.48172
202	5.93791	6.10549	6.64197	3.1746	5.95462	4.77524	6.54471	2.60343	3.07651	5.56545	3.55116	3.29455	3.60157	2.82968	2.65149	2.49754	6.50464	6.10314	2.1327	6.39043	6.69896	6.56159	6.4618	6.4817
203	6.13129	6.13424	6.64197	3.1746	5.95462	4.76558	6.62353	2.60343	3.07651	5.58278	3.55116	3.29461	3.60099	2.82968	2.65149	2.49763	6.50464	6.10321	2.12485	6.39043	6.69679	6.56158	6.4618	6.4817
204	6.30264	6.13021	6.64197	3.1746	5.95462	4.76554	6.63955	2.60343	3.07651	5.60668	3.55116	3.29499	3.60086	2.82968	2.65149	2.50453	6.50464	6.1032	2.11788	6.39043	6.6939	6.56161	6.4618	6.48172
205	6.30264	6.14688	6.66028	3.1746	5.95462	4.76357	6.59248	2.64017	3.07651	5.62427	3.55116	3.29489	3.60086	2.82968	2.65149	2.50571	6.50464	6.1032	2.12	6.39043	6.69121	6.56133	6.4618	6.48171
206	6.66092	6.17199	6.65921	3.1746	5.95462	4.75992	6.62214	2.64018	3.07651	5.63855	3.55116	3.29494	3.60338	2.82968	2.65149	2.50482	6.50464	6.10328	2.12495	6.39043	6.70146	6.56097	6.4618	6.48171
207	6.71726	6.18248	6.65751	3.1746	5.95462	4.75622	6.6267	2.63996	3.07651	5.66106	3.55116	3.29502	3.60334	2.82968	2.65149	2.50489	6.50464	6.1033	2.12016	6.39043	6.69778	6.56101	6.4618	6.48172
208	6.73391	6.19266	6.6513	3.1746	5.95462	4.75564	6.59446	2.64039	3.07651	5.69252	3.55116	3.29496	3.6037	2.82968	2.65149	2.5044	6.50464	6.10328	2.12236	6.39043	6.7072	6.56098	6.4618	6.48173
209	6.73391	6.20641	6.65046	3.1746	5.95462	4.74328	6.56501	2.64038	3.07651	5.65643	3.55116	3.29475	3.60761	2.82968	2.65149	2.5053	6.50464	6.0988	2.13003	6.39043	6.71127	6.56105	6.4618	6.48171
210	6.73391	6.2111	6.65265	3.1746	5.95462	4.74347	6.56233	2.64037	3.07651	5.56797	3.55116	3.29475	3.61183	2.82968	2.65149	2.50324	6.50464	6.0988	2.14071	6.39043	6.71075	6.56098	6.4618	6.48179
211	6.73391	6.21679	6.65607	3.1746	5.95462	4.74023	6.55979	2.64013	3.07651	5.39204	3.55116	3.29484	3.62475	2.82968	2.65149	2.50325	6.50464	6.09879	2.14377	6.39043	6.7117	6.56104	6.4618	6.48179
212	6.73391	6.2209	6.65803	3.1746	5.95462	4.73544	6.55677	2.64013	3.07651	5.19202	3.55116	3.29507	3.62475	2.82968	2.65149	2.50705	6.50464	6.09882	2.13873	6.39043	6.70578	6.5608	6.4618	6.48178
213	6.73391	6.23973	6.65729	3.1746	5.95462	4.73434	6.4618	2.64013	3.07651	5.05726	3.55116	3.29496	3.62467	2.82968	2.65149	2.50742	6.50464	6.09886	2.12955	6.39043	6.7018	6.56076	6.4618	6.4818
214	6.73391	6.24421	6.65383	3.1746	5.95462	4.73078	6.49383	2.64013	3.07651	4.96693	3.55116	3.29512	3.63325	2.82968	2.65149	2.50756	6.50464	6.09886	2.12481	6.39043	6.69962	6.56075	6.4618	6.48181
215	6.73391	6.25579	6.65386	3.1746	5.95462	4.72429	6.49383	2.64013	3.07651	4.94504	3.55116	3.2945	3.63324	2.82968	2.65149	2.51187	6.50464	6.09887	2.75966	6.39043	6.70961	6.56079	6.4618	6.48182
216	6.68447	6.25657	6.6502	3.1746	5.95462	4.72229	6.49383	2.64013	3.07651	4.94145	3.55116	3.29488	3.63314	2.82968	2.65149	2.5113	6.50464	6.09886	3.42146	6.39043	6.71116	6.56074	6.4618	6.48181
217	6.68866	6.27268	6.64726	3.1746	5.95462	4.71217	6.52376	2.64013	3.07651	4.95641	3.55116	3.29093	3.63625	2.82968	2.65149	2.51125	6.50464	6.09889	3.52303	6.39043	6.71116	6.5607	6.4618	6.48182
218	6.69597	6.27598	6.64978	3.1746	5.95462	4.71077	6.53784	2.64013	3.07651	4.96865	3.55116	3.2909	3.63593	2.82968	2.65149	2.51125	6.50464	6.09888	3.61905	6.39043	6.64014	6.56071	6.4618	6.4818
219	6.69305	6.2898	6.65701	3.1746	5.95462	4.70619	6.53767	2.64013	3.07651	4.98784	3.55116	3.29034	3.64167	2.82968	2.65149	2.51468	6.50464	6.09886	3.65989	6.39043	6.6576	6.56074	6.4618	6.48181
220	6.69305	6.306	6.63426	3.1746	5.95462	4.70227	6.53767	2.64013	3.07651	5.00975	3.55116	3.29015	3.64686	2.82968	2.65149	2.52186	6.50464	6.09888	3.6608	6.39043	6.64922	6.56074	6.4618	6.48179
221	6.69305	6.31668	6.63426	3.1746	5.95462	4.69941	6.5422	2.64013	3.07651	5.03408	3.55116	3.29071	3.64744	2.82968	2.65149	2.5222	6.50464	6.09888	3.67508	6.39043	6.66924	6.56069	6.4618	6.4818
222	6.69305	6.37902	6.63426	3.1746	6.02097	4.69468	6.54192	2.64013	3.07651	5.04716	3.55116	3.2905	3.64669	2.82968	2.65149	2.5222	6.50464	6.09886	3.6777	6.39043	6.66934	6.56068	6.4618	6.48182
223	6.69305	6.5012	6.63426	3.1746	6.0272	4.68538	6.54192	2.64013	3.07651	5.07769	3.55116	3.29066	3.64668	2.82968	2.65149	2.52895	6.50464	6.09887	3.68509	6.39043	6.66257	6.5607	6.4618	6.4818
224	6.69305	6.49011	6.63426	3.1746	6.0272	4.68615	6.54192	2.64013	3.07651	5.10035	3.55116	3.2908	3.64663	2.82968	2.65149	2.53178	6.50464	6.09888	3.68251	6.39043	6.65598	6.56065	6.4618	6.48181
225	6.69305	6.49459	6.63426	3.1746	6.02719	4.68129	6.57501	2.64013	3.07651	5.11923	3.55116	3.29039	3.64662	2.82968	2.65149	2.53153	6.50464	6.09891	3.69956	6.39043	6.6579	6.56062	6.4618	6.48192
226	6.69305	6.49008	6.63426	3.1746	6.02778	4.67581	6.57501	2.64013	3.07651	5.13609	3.55116	3.29056	3.64662	2.82968	2.65149	2.5315	6.50464	6.09891	3.70782	6.39043	6.65525	6.56063	6.4618	6.48193
227	6.69305	6.48688	6.63426	3.1746	6.03098	4.67268	6.57501	2.64013	3.07651	5.16019	3.55116	3.2905	3.65471	2.82968	2.91754	2.53149	6.50464	6.09892	3.71128	6.39043	6.65928	6.56041	6.4618	6.4819
228	6.69305	6.4865	6.63426	3.1746	6.03413	4.66988	6.56304	2.64013	3.07651	5.18762	3.55116	3.29031	3.65456	2.82968	2.94437	2.53173	6.50464	6.09892	3.71492	6.39043	6.66416	6.5606	6.4618	6.48189
229	6.69305	6.48721	6.63426	3.1746	6.03416	4.66828	6.55532	2.64013	3.07651	5.19373	3.55116	3.29046	3.6545	2.82968	2.8586	2.53192	6.50464	6.09891	3.72307	6.39043	6.66664	6.56053	6.4618	6.48179
230	6.69305	6.48686	6.63426	3.1746	6.04305	4.6668	6.56278	2.64013	3.07651	5.19471	3.55116	3.28914	3.65454	2.82968	2.78781	2.53181	6.50464	6.09889	3.72646	6.39043	6.6648	6.56055	6.4618	6.48191
231	6.69305	6.48631	6.63426	3.1746	6.04305	4.65963	6.54504	2.64013	3.07651	5.23412	3.55116	3.28892	3.66328	2.82968	2.79122	2.53691	6.50464	6.09899	3.72936	6.39043	6.6545	6.56055	6.4618	6.48182
232	6.69305	6.48592	6.20417	3.1746	6.04305	4.65902	6.54228	2.64013	3.07651	5.18999	3.55116	3.28921	3.66328	2.82968	2.7944	2.54023	6.50464	6.09899	3.74604	6.39043	6.67338	6.56054	6.4618	6.48182
233	6.69305	6.48572	6.22288	3.1746	6.04305	4.65556	6.54343	2.64013	3.07651	5.10461	3.55116	3.28878	3.6633	2.82968	2.79285	2.5401	6.50464	6.09896	3.74268	6.39043	6.67645	6.51695	6.4618	6.48181
234	6.69305	6.48679	6.19887	3.1746	6.04305	4.65569	6.56282	2.64013	3.07651	5.06077	3.55116	3.28856	3.66117	2.82968	2.80115	2.54039	6.50464	6.09899	3.74794	6.39043	6.67502	6.52007	6.4618	6.48181
235	6.69305	6.48685	6.19499	3.1746	6.04305	4.64683	6.56781	2.64013	3.07651	5.01547	3.55116	3.28856	3.66116	2.82968	2.80107	2.54038	6.50464	6.09898	3.75443	6.39043	6.67447	6.57892	6.4618	6.48183
236	6.00106	6.48627	6.1924	3.1746	6.04305	4.64197	6.56694	2.64013	3.07651	4.93685	3.55116	3.28857	3.66106	2.82968	2.81161	2.54016	6.50464	6.10762	3.76054	6.39043	6.66714	6.57853	6.4618	6.48181
237	5.41209	6.48455	6.19355	3.1746	6.04305	4.63373	6.56753	2.64013	3.07651	4.89721	3.55116	3.28819	3.66106	2.82968	2.81681	2.54061	6.50464	6.10762	3.78314	6.39043	6.67286	6.57593	6.4618	6.48183
238	4.96724	6.48407	6.19797	3.1746	6.04305	4.62844	6.56724	2.64013	3.07651	4.90468	3.55116	3.28849	3.66268	2.82968	2.82028	2.54166	6.50464	6.10773	3.78433	6.39043	6.66941	6.58105	6.4618	6.48182
239	4.94274	6.48603	6.20596	3.1746	6.04305	4.62758	6.5514	2.64013	3.07651	4.91268	3.55116	3.28876	3.66258	2.82968	2.83511	2.54165	6.50464	6.10774	3.79974	6.39043	6.66834	6.57552	6.4618	6.48183
240	4.94274	6.48596	6.20528	3.1746	6.04305	4.62287	6.54451	2.64013	3.07651	4.93135	3.55116	3.28816	3.66601	2.82968	2.79781	2.54202	6.50464	6.10775	3.79487	6.39043	6.66087	6.57559	6.4618	6.48181
241	5.26959	6.46526	6.20748	3.1746	6.04305	4.62233	6.54451	2.66312	3.07651	4.95273	3.55116	3.28828	3.66601	2.82968	2.75263	2.54425	6.50464	6.10776	3.8042	6.39043	6.66418	6.53713	6.4618	6.48165
242	5.54095	6.46622	6.21329	2.43953	6.04305	4.61444	6.54451	2.93931	3.07651	4.97858	3.55116	3.28826	3.66577	2.82968	2.64113	2.54641	6.50464	6.1078	3.82009	6.39043	6.66843	6.56083	6.4618	6.48163
243	5.58144	6.47905	6.22127	2.43934	6.04305	4.61171	6.54451	3.05122	3.07651	5.00072	3.55116	3.28833	3.6658	2.82968	2.55728	2.5466	6.50464	6.10781	3.81709	6.39043	6.66759	6.56446	6.4618	6.48163
244	4.89488	6.48074	6.31391	2.43475	6.04305	4.61035	6.54451	3.09404	3.07651	5.03438	3.55116	3.28879	3.66579	2.82968	2.48505	2.54661	6.50464	6.1078	3.88173	6.39043	6.66917	6.56257	6.4618	6.48162
245	4.89488	6.47895	6.72611	2.44326	6.04305	4.61069	6.54451	3.11647	3.07651	5.06728	3.55116	3.28901	3.66969	2.82968	2.41993	2.55055	6.50464	6.1078	3.8849	6.39043	6.67006	6.56257	6.4618	6.48192
246	4.89488	6.47886	6.75086	2.44326	6.04305	4.60059	6.54451	3.11887	3.07651	5.09187	3.55116	3.28858	3.6697	2.82968	2.40263	2.55054	6.50464	6.1078	3.92702	6.39043	6.67135	6.56257	6.4618	6.4819
247	3.31878	6.47888	6.74973	2.44326	6.04305	4.6016	6.54451	3.12045	3.07651	5.10431	3.55116	3.28856	3.67357	2.82968	2.4059	2.55162	6.50464	6.11624	3.93083	6.39043	6.66463	6.56257	6.4618	6.48191
248	3.36859	6.47887	6.76157	2.43958	6.04305	4.59911	6.54451	3.1207	3.07651	5.13337	3.55116	3.28678	3.67346	2.82968	2.40892	2.55158	6.50464	6.11613	3.93275	6.39043	6.67041	6.56257	6.4618	6.48191
249	3.49764	6.47928	6.76039	2.44423	6.04305	4.59233	6.54451	3.12076	3.07651	5.16015	3.55116	3.28253	3.67699	2.82968	2.40532	2.55635	6.50464	6.11613	3.95117	6.39043	6.67033	6.56257	6.4618	6.48191
250	3.63766	6.47925	6.75948	2.44423	6.04305	4.58833	6.54451	3.11963	3.07651	5.18458	3.55116	3.28296	3.67946	2.82968	2.40715	2.55634	6.50464	6.11613	3.97157	6.39043	6.67052	6.56257	6.4618	6.48191
251	3.81019	6.47928	6.76344	2.44423	6.04305	4.58814	6.54451	3.11882	3.07651	5.21273	3.55116	3.28286	3.67945	2.82968	2.40717	2.55714	6.50464	6.11614	3.96482	6.39043	6.67599	6.56257	6.4618	6.48029
252	3.81019	6.47928	6.76345	2.44423	6.04305	4.58304	6.10522	3.11831	3.07651	5.16742	3.55116	3.28285	3.67994	2.82968	2.40981	2.55933	6.50464	6.11611	3.96941	6.39043	6.6784	6.56257	6.4618	6.48031
253	3.4144	6.4793	6.77049	2.46144	6.04305	4.57894	6.1446	3.11831	3.07651	5.10952	3.55116	3.28669	3.67993	2.82968	2.40975	2.5625	6.50464	6.1161	3.9789	6.39043	6.6739	6.56257	6.4618	6.4803
254	3.4144	6.4793	6.77315	2.46343	6.04305	4.57876	6.13381	3.11828	3.07651	4.99089	3.55116	3.28226	3.684	2.82968	2.41224	2.56248	6.50464	6.11341	3.97743	6.39043	6.67586	6.56257	6.4618	6.48032
255	3.4144	6.4793	6.77889	2.46354	6.04305	4.57614	6.13136	3.1183	3.07651	4.89287	3.55116	3.28219	3.6917	2.82968	2.33097	2.56346	6.50464	6.11352	3.98613	6.39043	6.67177	6.56257	6.4618	6.48031
256	3.4144	6.479	6.77234	2.46354	6.04305	4.57623	6.13111	3.11321	3.07651	4.82609	3.55116	3.28617	3.6917	2.82968	2.31685	2.56675	6.50464	6.11351	3.98531	6.39043	6.67259	6.56257	6.4618	6.48032
257	3.4144	6.47907	6.79045	2.46732	6.04305	4.57623	6.14028	3.17727	3.07651	4.74549	3.55116	3.28231	3.69193	2.82968	2.31195	2.56635	6.50464	6.1135	4.00362	6.39043	6.67655	6.56257	6.4618	6.48033
258	3.4144	6.47898	6.7919	2.46541	6.04305	4.5659	6.13023	3.25069	3.07651	4.72462	3.55116	3.28229	3.69193	2.82968	2.30798	2.56619	6.50464	6.11351	4.02291	6.39043	6.68385	6.56257	6.4618	6.48032
259	3.4144	6.47898	6.78234	2.46541	6.04305	4.56682	6.13273	3.23617	3.07651	4.76011	3.55116	3.28239	3.69193	2.82968	2.31448	2.56625	6.50464	6.1135	4.02304	6.39043	6.69305	6.56257	6.4618	6.48031
260	3.4144	6.47906	6.78681	2.46758	6.04305	4.56643	6.14153	3.23523	3.07651	4.80794	3.55116	3.28634	3.69137	2.82968	2.32317	2.56809	6.50464	6.11353	4.02394	6.39043	6.68472	6.56257	6.4618	6.48033
261	3.4144	6.47906	6.7936	2.469	6.04305	4.5584	6.14352	3.23832	3.07651	4.83713	3.55116	3.28633	3.69138	2.82968	2.32294	2.57083	6.50464	6.11617	4.02667	6.39043	6.67389	6.56257	6.4618	6.48028
262	3.51889	6.47909	6.79201	2.469	6.04305	4.55921	6.14304	3.23749	3.07651	4.86086	3.55116	3.28643	3.69307	2.82968	2.32228	2.57081	6.50464	6.11619	4.02719	6.39043	6.6833	6.56257	6.4618	6.48027
263	3.51889	6.47887	6.78954	2.5898	6.04305	4.55128	6.15114	3.23809	3.07651	4.89416	3.55116	3.28646	3.69426	2.82968	2.32234	2.57082	6.50464	6.11618	4.02692	6.39043	6.67704	6.56257	6.4618	6.48029
264	3.51889	6.47924	6.78873	2.58435	6.04305	4.55115	6.10852	3.22895	3.07651	4.91655	3.55116	3.28651	3.6979	2.82968	2.31697	2.5738	6.50464	6.11616	4.02693	6.39043	6.67211	6.56257	6.4618	6.4803
265	3.51889	6.47916	6.78932	2.65491	6.04305	4.55296	5.96429	3.22665	3.07651	4.94581	3.55116	3.28432	3.69791	2.82968	2.39314	2.57517	6.50464	6.11616	4.0281	6.39043	6.6755	6.56257	6.4618	6.48029
266	3.51889	6.47914	6.79252	2.68858	5.85745	4.55084	5.83717	3.13572	3.07651	4.97935	3.55116	3.28353	3.70084	2.82968	2.39314	2.58232	6.50464	6.11617	4.0279	6.39043	6.6776	6.56257	6.4618	6.48029
267	3.51889	6.47876	6.79243	2.67886	5.81688	4.53377	5.66553	2.97869	3.07651	5.00604	3.55116	3.28296	3.70086	2.82968	2.39314	2.58022	6.50464	6.11618	4.02791	6.39043	6.67115	6.56257	6.4618	6.48028
268	3.51889	6.47884	6.79436	2.68576	5.80933	4.53657	5.5199	2.89918	3.07651	5.03904	3.55116	3.28179	3.70087	2.82968	2.39314	2.58561	6.50464	6.11617	4.02794	6.39043	6.67698	6.56257	6.4618	6.47891
269	3.51889	6.47888	6.79473	2.67637	5.80935	4.53668	5.44629	2.88981	3.07651	5.06495	3.55116	3.28237	3.70387	2.82968	2.39314	2.58691	6.50464	6.11616	4.02861	6.39043	6.68406	6.56257	6.4618	6.47893
270	3.51889	6.47888	6.79408	2.66764	5.80875	4.52833	5.43965	2.904	3.07651	5.08978	3.55116	3.28219	3.70419	2.82968	2.39314	2.58632	6.50464	6.11617	4.02861	6.39043	6.67457	6.56257	6.4618	6.4789
271	3.56854	6.47871	6.78598	2.67692	5.80875	4.53658	5.41344	2.90494	3.07651	5.1291	3.55116	3.28216	3.70603	2.82968	2.38166	2.58743	6.50464	6.11616	4.02869	6.39043	6.66775	6.56257	6.4618	6.4789
272	3.56854	6.47905	6.79786	2.61187	5.80677	4.53745	5.39777	2.90575	3.07651	5.15096	3.55116	3.28226	3.70937	2.82968	2.38166	2.59008	6.50464	6.11615	4.02909	6.39043	6.66656	6.56257	6.4618	6.4789
273	3.56854	6.47905	6.79537	2.61187	5.82521	4.53393	5.38328	2.9038	3.07651	5.15757	3.55116	3.28254	3.70937	2.82968	2.38166	2.59028	6.50464	6.11616	4.02742	6.39043	6.66756	6.56257	6.4618	6.47891
274	3.56854	6.47907	6.79737	2.61187	5.82521	4.53354	5.38327	2.90424	3.07651	5.17743	3.55116	3.28228	3.70741	2.82968	2.38166	2.59145	6.50464	6.11614	4.02608	6.39043	6.65862	6.56257	6.4618	6.47891
275	3.56854	6.47901	6.79744	2.61187	5.82565	4.53255	5.38156	2.89942	3.07651	5.20265	3.55116	3.28265	3.7068	2.82968	2.38166	2.59144	6.50464	6.11613	4.02352	6.39043	6.66243	6.56257	6.4618	6.4789
276	3.56854	6.47936	6.78214	2.59143	5.82564	4.5242	5.47579	2.89808	3.07651	5.22672	3.55116	3.28248	3.70692	2.82968	2.38166	2.59277	6.50464	6.11616	4.02345	6.39043	6.66571	6.56257	6.4618	6.47892
277	3.56854	6.47781	6.67468	2.5912	5.82466	4.52421	5.47579	2.88859	3.07651	5.25213	3.55116	3.28269	3.7069	2.82968	2.38166	2.59565	6.50464	6.11615	4.02391	6.39043	6.66392	6.56257	6.4618	6.48158
278	3.56854	6.47783	6.75518	2.58962	5.82325	4.52172	5.47579	2.8928	3.07651	5.27572	3.55116	3.28244	3.71287	2.82968	2.29967	2.59643	6.50464	6.11616	4.02395	6.39043	6.67252	6.56257	6.4618	6.48157
279	3.56854	6.4777	6.75518	2.59182	5.82785	4.52172	5.65038	2.86085	3.07651	5.29865	3.55116	3.28201	3.71796	2.82968	2.30084	2.59604	6.50464	6.11615	4.01682	6.39043	6.66969	6.56257	6.4618	6.48154
280	3.56854	6.47772	6.75518	2.58963	5.83056	4.51851	5.7605	2.86085	3.07651	5.31834	3.55116	3.28265	3.71964	2.82968	2.32947	2.59625	6.50464	6.11615	4.01687	6.39043	6.66832	6.56257	6.4618	6.48201
281	3.56854	6.47833	6.75518	2.58526	5.83054	4.50631	5.83865	2.86085	3.07651	5.35305	3.55116	3.28258	3.71965	2.82968	2.30047	2.59316	6.50464	6.11616	4.00458	6.39043	6.66785	6.42231	6.4618	6.482
282	3.56854	6.49404	6.75518	2.5767	5.83076	4.50093	6.00678	2.86085	3.07651	5.26437	3.55116	3.28171	3.71944	2.82968	2.45817	2.59434	6.50464	6.11616	4.00418	6.39043	6.66713	6.53348	6.4618	6.48201
283	3.56854	6.48546	6.75518	2.57241	5.83123	4.49982	6.00678	2.86085	3.07651	5.19655	3.55116	3.28186	3.71941	2.82968	2.31844	2.59661	6.50464	6.11619	4.01301	6.39043	6.6686	6.4716	6.4618	6.482
284	3.56854	6.48031	6.75518	2.57114	5.83111	4.49356	6.00678	2.86085	3.07651	4.93789	3.55116	3.28216	3.71949	2.87057	2.28683	2.59887	6.50464	6.11617	4.01355	6.39043	6.66507	6.53321	6.4618	6.482
285	3.56854	6.49027	6.75518	2.56902	5.83735	4.49451	6.00678	2.86085	3.07651	4.74691	3.55116	3.28224	3.72003	2.88168	2.31857	2.59888	6.50464	6.11354	4.01362	6.39043	6.66749	6.56881	6.4618	6.48198
286	3.56854	6.48765	6.75518	2.57033	5.83734	4.49031	6.00678	2.86085	3.07651	4.56727	3.55116	3.28274	3.72004	2.89674	2.31767	2.59834	6.50464	6.11353	4.01358	6.39043	6.66968	6.55691	6.4618	6.48199
287	3.56854	6.48764	6.75518	2.56783	5.83212	4.48921	6.00678	2.86085	3.07651	4.43702	3.55116	3.28291	3.72002	2.91677	2.32612	2.59721	6.50464	6.11354	4.01383	6.39043	6.67197	6.55235	6.4618	6.48201
288	3.56854	6.48764	6.75518	2.56674	5.83212	4.479	6.00678	2.86085	3.07651	4.43702	3.55116	3.28286	3.72031	2.91632	2.32612	2.60657	6.50464	6.11353	4.01448	6.39043	6.66052	6.55154	6.4618	6.48201
289	3.56854	6.48764	6.75518	2.57206	5.83579	4.47894	6.00678	2.86085	3.07651	4.21706	3.55116	3.28281	3.72242	2.90068	2.33921	2.60717	6.50464	6.11353	4.01084	6.39043	6.67306	6.55093	6.4618	6.48202
290	3.56854	6.48753	6.75518	2.56814	5.8358	4.47495	6.00678	2.86085	3.07651	4.20746	3.55116	3.28295	3.72243	2.90069	2.33921	2.60767	6.50464	6.11355	4.01178	6.39043	6.64843	6.55054	6.4618	6.482
291	3.56854	6.48769	6.75518	2.5612	5.83579	4.46664	6.00678	2.51167	3.07651	4.20729	3.55116	3.28296	3.72244	2.90217	2.33921	2.60733	6.50464	6.11354	4.02667	6.39043	6.62427	6.55662	6.4618	6.48199
292	3.56854	6.48771	6.60958	2.56483	5.83579	4.46577	6.00678	2.51167	3.07651	4.20595	3.55116	3.28292	3.72243	2.91447	2.71255	2.60751	6.50464	6.11354	4.02444	6.39043	6.62616	6.55658	6.4618	6.48205
293	3.56854	6.4879	6.60196	2.57035	5.83691	4.46254	6.00678	2.51167	3.07651	4.20595	3.55116	3.28272	3.73817	2.92234	2.71255	2.60921	6.50464	6.11632	4.02452	6.39043	6.6166	6.55555	6.4618	6.48205
294	3.56854	6.48767	6.63261	2.57518	5.75623	4.46158	6.75936	2.51167	3.07651	4.20595	3.55116	3.28271	3.73818	2.94105	2.71255	2.60921	6.50464	6.1163	4.02445	6.39043	6.61954	6.55659	6.4618	6.48212
295	3.56854	6.48731	6.63177	2.57375	5.75623	4.45657	6.76611	2.51167	3.07651	4.20595	3.55116	3.28271	3.73816	2.95596	2.71255	2.60921	6.50464	6.11631	4.02429	6.39043	6.62229	6.5553	6.4618	6.48211
296	3.56854	6.4873	6.6258	2.57251	5.55905	4.45269	6.75975	2.51167	3.07651	4.20595	3.55116	3.2827	3.73818	2.97266	2.71255	2.60919	6.50464	6.11634	4.02362	6.39043	6.61662	6.55608	6.4618	6.4821
297	3.56854	6.48666	6.62588	2.57251	5.55905	4.44618	6.76118	2.51167	3.07651	4.20595	3.55116	3.28274	3.73794	2.98351	2.71255	2.6119	6.50464	6.11632	4.01995	6.39043	6.6156	6.5555	6.4618	6.48211
298	3.56854	6.48504	6.62669	2.57251	5.55905	4.44328	6.76	2.51167	3.07651	4.20595	3.55116	3.28264	3.74386	2.98572	2.71255	2.61442	6.50464	6.11372	4.01919	6.39043	6.6129	6.55557	6.4618	6.48211
299	3.56854	6.48482	6.62694	2.57251	5.56162	4.44371	6.76769	2.51167	3.07651	4.20595	3.55116	3.28283	3.74496	3.01358	2.71255	2.61961	6.50464	6.11374	4.0189	6.39043	6.6107	6.55442	6.4618	6.48212
300	3.56854	6.48488	6.6245	2.57251	5.56123	4.44197	6.76766	2.58404	3.07651	4.20595	3.55116	3.28282	3.74496	3.03033	2.71255	2.61965	6.50464	6.11376	4.01665	6.39043	6.61756	6.55448	6.4618	6.48214
301	3.56854	6.48463	6.62431	2.57251	5.5639	4.4364	6.76649	2.45483	3.07651	4.20595	3.55116	3.28278	3.74486	3.04436	2.71255	2.61983	6.50464	6.11376	4.01659	6.39043	6.62007	6.55358	6.4618	6.48216
302	3.56854	6.48454	6.62131	2.57251	5.56901	4.43383	6.76722	2.44557	3.07651	4.20595	3.55116	3.28269	3.74488	3.0455	2.71255	2.61999	6.50464	6.11376	4.01671	6.39043	6.61387	6.55004	6.4618	6.48217
303	3.56854	6.48501	6.62131	2.57251	5.57294	4.43447	6.76723	2.47567	3.07651	4.20595	3.55116	3.28271	3.75183	3.06902	2.71255	2.62386	6.50464	6.11376	4.01698	6.39043	6.61156	6.54942	6.4618	6.48217
304	3.56854	6.48256	6.62131	2.57251	5.58583	4.43057	6.7672	2.47653	3.07651	4.20595	3.55116	3.28313	3.75445	3.09284	2.71255	2.62545	6.50464	6.11376	4.02682	6.39043	6.61023	6.54947	6.4618	6.48217
305	3.56854	6.43557	6.62131	2.57251	5.59281	4.42694	6.76477	2.47899	3.07651	4.20595	3.55116	3.2831	3.75444	3.09284	2.71255	2.62721	6.50464	6.11376	4.0268	6.39043	6.60973	6.54939	6.4618	6.48215
306	3.56854	6.38201	6.62131	2.57251	5.59258	4.4243	6.76348	2.48346	3.07651	4.20595	3.55116	3.28227	3.75442	3.1118	2.71255	2.63006	6.50464	6.11376	4.02681	6.39043	6.61132	6.54939	6.4618	6.48216
307	3.56854	6.23803	6.62131	2.57251	5.60332	4.42332	6.77297	2.48481	3.07651	4.20595	3.55116	3.28247	3.75441	3.14588	2.71255	2.63309	6.50464	6.11376	4.02681	6.39043	6.61022	6.54997	6.4618	6.48217
308	3.56854	6.10395	6.62131	2.57251	5.61364	4.41683	6.74064	2.48484	3.07651	4.20595	3.55116	3.28253	3.76663	3.16484	2.71255	2.63396	6.50464	6.11376	4.02484	6.39043	6.61184	6.54994	6.4618	6.48216
309	3.56854	6.0281	6.62131	2.57251	5.64031	4.41393	6.72301	2.48481	3.07651	4.09725	3.55116	3.2814	3.76661	3.18145	2.71255	2.63577	6.50464	6.11376	4.56738	6.39043	6.60543	6.55116	6.4618	6.48246
310	3.56854	5.99962	6.62131	2.57251	5.64119	4.41019	6.62602	2.48528	3.07651	3.85888	3.55116	3.28173	3.7673	3.20452	2.71255	2.63758	6.50464	6.11376	4.91125	6.39043	6.60946	6.55111	6.4618	6.48196
311	3.56854	6.00398	6.10241	2.57251	5.6412	4.40566	6.57027	2.48486	3.07651	3.65323	3.55116	3.28193	3.76727	3.21528	2.71255	2.63756	6.50464	6.11376	5.09986	6.39043	6.61274	6.55115	6.4618	6.48196
312	3.56854	6.00975	6.11128	2.57251	5.66334	4.40278	6.53562	2.47916	3.07651	3.53312	3.55116	3.28193	3.76994	3.2362	2.71255	2.63878	6.50464	6.11376	5.22036	6.39043	6.61128	6.55115	6.4618	6.48202
313	3.56854	6.02733	6.11128	2.57251	5.66332	4.40129	6.53849	2.56769	3.07651	3.47124	3.55116	3.2819	3.76998	3.2464	2.71255	2.64803	6.50464	6.11376	5.28376	6.39043	6.61294	6.55097	6.4618	6.48203
314	3.56854	6.04879	6.11128	2.57251	5.67347	4.39995	6.55216	2.58756	3.07651	3.43425	3.55116	3.28117	3.77266	3.26064	2.71255	2.64896	6.50464	6.11376	5.32536	6.39043	6.6131	6.55104	6.4618	6.48201
315	3.56854	6.06345	6.11128	2.57251	5.67317	4.38822	6.55336	2.5941	3.07651	3.44742	3.55116	3.28118	3.77267	3.25935	2.71255	2.64972	6.50464	6.11376	5.35185	6.39043	6.61502	6.55686	6.4618	6.48171
316	3.56854	6.08181	6.11128	2.57251	5.70222	4.38877	6.55373	2.60409	3.07651	3.48638	3.55116	3.28111	3.77622	3.26533	2.71255	2.65261	6.50464	6.11376	5.37107	6.39043	6.61186	6.36783	6.4618	6.48171
317	3.56854	6.09332	6.11128	2.57251	5.66216	4.38291	6.55097	2.61316	3.07651	3.5313	3.55116	3.28127	3.77622	3.27729	2.71255	2.65361	6.50464	6.11376	5.38609	6.39043	6.61366	6.47278	6.4618	6.4817
318	3.56854	6.11311	6.11128	2.57251	5.61558	4.38147	6.54967	2.61906	3.07651	3.54639	3.55116	3.28125	3.78174	3.29358	2.71255	2.65375	6.50464	6.11376	5.40005	6.39043	6.6115	6.51077	6.4618	6.48171
319	3.56854	6.1067	6.11128	2.31303	5.597	4.37359	6.5906	2.62205	3.07651	3.5755	3.55116	3.28112	3.78175	3.28996	2.71255	2.66717	6.50464	6.11376	5.41381	6.39043	6.61533	6.52027	6.4618	6.48201
320	3.88091	6.11276	6.11128	2.31303	5.59354	4.3738	6.41297	2.62088	3.07651	3.58253	3.55116	3.2812	3.78162	3.31486	2.71255	2.67764	6.50464	6.11376	5.43109	6.39043	6.6155	6.51715	6.4618	6.48199
321	3.4451	6.12829	6.11128	2.31303	5.58365	4.37418	6.30959	2.62258	3.07651	3.61211	3.55116	3.2813	3.78165	3.34269	2.71255	2.67938	6.50464	6.11376	5.44179	6.39043	6.61721	6.51694	6.4618	6.48201
322	2.87232	6.13017	6.11128	2.31303	5.58365	4.36614	6.30148	2.62667	3.07651	3.61879	3.55116	3.28147	3.78157	3.35527	2.71255	2.6747	6.50464	6.11376	5.46457	6.39043	6.61402	6.51686	6.4618	6.48201
323	2.87232	5.86157	6.01368	2.31303	5.59588	4.36199	6.31149	2.57311	3.07651	3.63524	3.55116	3.28186	3.7878	3.35443	2.71255	2.67451	6.50464	6.11376	5.48116	6.39043	6.61369	6.51449	6.4618	6.482
324	2.87232	5.86489	6.01368	2.31303	5.59993	4.35859	6.31701	2.70689	3.07651	3.66357	3.55116	3.28179	3.7854	3.37528	2.71255	2.67434	6.50464	6.11376	5.49421	6.39043	6.61233	6.5144	6.4618	6.48203
325	2.87232	5.81248	6.01368	2.31303	5.61064	4.35903	6.3159	2.74703	3.07651	3.38511	3.55116	3.28183	3.78547	3.40025	2.71255	2.68039	6.50464	6.11376	5.51256	6.39043	6.61244	6.51453	6.4618	6.48202
326	2.87232	5.79189	6.38838	2.31303	5.62155	4.35763	6.31606	2.75641	3.07651	3.17102	3.55116	3.28156	3.78545	3.41372	2.71255	2.68007	6.50464	6.11376	5.52073	6.39043	6.61355	6.51465	6.4618	6.48199
327	2.87232	5.79079	6.37199	2.31303	5.64253	4.35108	6.31472	2.77683	3.07651	2.91425	3.55116	3.28156	3.78691	3.42883	2.71255	2.68036	6.50464	6.11376	5.83694	6.39043	6.6168	6.51464	6.4618	6.48202
328	2.87232	5.79064	6.35776	2.31303	5.65172	4.34985	6.31483	2.80089	3.07651	2.91425	3.55116	3.28156	3.78652	3.45384	2.71255	2.68104	6.50464	6.11376	6.26949	6.39043	6.61421	6.51477	6.4618	6.48198
329	2.87232	5.79753	6.36013	2.31303	5.66532	4.3499	6.31473	2.80613	3.07651	2.91425	3.55116	3.28156	3.79662	3.47314	2.71255	2.68084	6.50464	6.11376	6.30428	6.39043	6.61356	6.51477	6.4618	6.48003
330	2.97762	5.79948	6.36643	2.31303	5.67332	4.34443	6.33669	2.81413	3.07651	2.91425	3.55116	3.27945	3.797	3.49261	2.71255	2.68367	6.50464	6.11376	6.30206	6.39043	6.61455	6.51429	6.4618	6.48002
331	2.97762	5.80709	6.35806	2.31303	5.68279	4.34326	6.33669	2.69275	3.07651	2.91425	3.55116	3.27945	3.79772	3.51656	2.71255	2.68657	6.50464	6.11376	6.30284	6.39043	6.61991	6.51425	6.4618	6.48004
332	2.97762	5.82551	6.36707	2.31303	5.69982	4.3257	6.45763	2.4685	3.07651	2.91425	3.55116	3.28045	3.80033	3.5309	2.71255	2.68823	6.50464	6.11376	6.30846	6.39043	6.6184	6.51428	6.4618	6.48004
333	2.97762	5.84456	6.3736	2.31303	5.70258	4.32571	6.47029	2.45788	3.07651	2.91425	3.55116	3.27965	3.8002	3.5556	3.04545	2.68905	6.50464	6.11376	6.30228	6.39043	6.61881	6.51429	6.4618	6.48005
334	2.97762	5.85734	6.37095	2.31303	5.70381	4.32699	6.46926	2.46932	3.07651	2.91425	3.55116	3.27965	3.80012	3.5736	3.06426	2.68833	6.50464	6.11376	6.30319	6.39043	6.61597	6.51428	6.4618	6.48004
335	2.97762	5.87649	6.37447	2.31303	5.72814	4.31986	6.47628	2.46935	3.07651	2.91425	3.55116	3.27872	3.80807	3.58926	3.08315	2.68865	6.50464	6.11376	6.30626	6.39043	6.61683	6.51431	6.4618	6.48074
336	2.97762	5.89892	6.26816	2.31303	5.71911	4.31983	6.4763	2.47666	3.07651	2.91425	3.55116	3.27926	3.80831	3.61007	3.09628	2.70133	6.50464	6.11376	6.30614	6.39043	6.61604	6.51432	6.4618	6.48074
337	2.97762	5.91043	6.08698	2.31303	5.73756	4.31591	6.47776	2.47823	3.07651	2.91425	3.55116	3.27924	3.80571	3.63041	3.12141	2.70132	6.50464	6.11376	6.30606	6.39043	6.61692	6.51424	6.4618	6.48075
338	2.97762	5.93299	5.82285	2.6114	5.73898	4.31101	6.47775	2.47941	3.07651	2.91425	3.55116	3.27925	3.80551	3.64346	3.13462	2.70115	6.50464	6.11376	6.30611	6.39043	6.61287	6.51424	6.4618	6.48073
339	2.97762	5.94945	5.73426	2.6114	5.73888	4.31063	6.47762	2.48676	3.07651	2.91425	3.55116	3.28061	3.80554	3.64578	3.15007	2.69896	6.50464	6.11376	6.30606	6.39043	6.61393	6.51425	6.4618	6.48073
340	2.97762	5.96803	5.7155	2.6114	5.73545	4.31165	6.47557	2.48676	3.07651	3.35655	3.55116	3.28037	3.80583	3.65527	3.161	2.69869	6.50464	6.11376	6.30607	6.39043	6.61435	6.51392	6.4618	6.48074
341	2.97762	5.97675	5.71623	2.6114	5.75116	4.30243	6.47555	2.48676	3.07651	3.35655	3.55116	3.2774	3.80913	3.65544	3.17966	2.69859	6.50464	6.11376	6.30609	6.39043	6.61699	6.51393	6.4618	6.48074
342	2.97762	6.00045	5.731	2.6114	5.75116	4.30186	6.47508	2.48676	3.07651	3.35655	3.55116	3.27735	3.81577	3.66523	3.19413	2.6986	6.50464	6.11376	6.30614	6.39043	6.61642	6.51409	6.4618	6.48071
343	2.97762	6.02059	5.73226	2.6114	5.75116	4.29794	6.45919	2.48676	3.07651	3.35655	3.55116	3.27729	3.81578	3.6632	3.19123	2.70463	6.50464	6.11376	6.30614	6.39043	6.61326	6.51407	6.4618	6.48069
344	2.97762	6.03449	5.74057	2.6114	5.75116	4.29697	6.4806	2.48676	3.07651	3.35655	3.55116	3.27816	3.81552	3.67698	3.19589	2.70666	6.50464	6.11376	6.30658	6.39043	6.61508	6.51017	6.4618	6.48071
345	2.97762	6.05224	5.75808	2.6114	5.75116	4.28995	6.46933	2.44516	3.07651	3.35655	3.55116	3.27784	3.81887	3.67674	3.22036	2.70668	6.50464	6.11376	6.3066	6.39043	6.61186	6.51018	6.4618	6.4807
346	2.97762	6.07324	5.76822	2.6114	5.75116	4.28812	6.44206	2.44516	3.07651	3.35655	3.55116	3.27779	3.81888	3.6799	3.24268	2.70673	6.50464	6.11376	6.3066	6.39043	6.60811	6.51019	6.4618	6.48068
347	2.93811	6.07995	5.78313	2.6114	5.75116	4.28784	6.41088	2.44516	3.07651	3.35655	3.55116	3.27746	3.82295	3.69699	3.27187	2.70611	6.50464	6.11376	6.30662	6.39043	6.61122	6.51017	6.4618	6.48068
348	2.89332	6.10173	5.80512	2.6114	5.69657	4.28783	6.41088	2.44516	3.07651	3.35655	3.55116	3.27731	3.82293	3.70878	3.29326	2.71488	6.50464	6.11376	6.30658	6.39043	6.61218	6.51019	6.4618	6.48034
349	2.89332	6.10202	5.85938	2.6114	5.27874	4.2878	6.41088	2.44516	3.07651	3.35655	3.55116	3.27778	3.82294	3.72242	3.31542	2.71676	6.50464	6.11376	6.30649	6.39043	6.60785	6.51015	6.4618	6.48033
350	2.89332	6.11727	5.86134	2.6114	4.99174	4.28065	6.41088	2.44516	3.07651	3.35655	3.55116	3.27778	3.82596	3.74075	3.33083	2.71669	6.50464	6.11376	6.30678	6.39043	6.61218	6.51015	6.4618	6.48039
351	2.89332	6.12219	5.76002	2.6114	4.8417	4.28069	6.41088	2.44516	3.07651	3.35655	3.55116	3.27777	3.82759	3.76103	3.3585	2.71638	6.50464	6.11376	6.30678	6.39043	6.61607	6.51016	6.4618	6.48034
352	2.89332	6.14548	5.76002	2.6114	4.76014	4.27596	6.41088	2.47171	3.07651	3.35655	3.55116	3.27779	3.82756	3.78792	3.36346	2.72165	6.50464	6.11376	6.30678	6.39043	6.61574	6.51011	6.4618	6.48034
353	2.89332	6.15401	5.68562	2.6114	4.7144	4.27565	6.41088	2.47498	3.07651	3.35655	3.55116	3.27779	3.83116	3.80447	3.38726	2.72711	6.50464	6.11376	6.30678	6.39043	6.61716	6.51013	6.4618	6.48033
354	2.89332	6.18343	5.69019	2.6114	4.6873	4.27522	6.41088	2.47482	3.07651	3.35655	3.55116	3.27779	3.83116	3.81943	3.40364	2.72683	6.50464	6.11376	6.30678	6.39043	6.62116	6.51012	6.4618	6.48034
355	2.89332	6.19465	5.68692	2.6114	4.65796	4.26643	6.41088	2.47732	3.07651	3.35655	3.55116	3.27691	3.83115	3.8435	3.42412	2.72749	6.50464	6.11376	6.30678	6.39043	6.6196	6.51011	6.4618	6.48033
356	3.0738	6.20667	5.68993	2.6114	4.64789	4.26649	6.41088	2.47733	3.07651	3.35655	3.55116	3.27691	3.83559	3.85768	3.44302	2.72884	6.50464	6.11376	6.30678	6.39043	6.62078	6.51014	6.4618	6.48036
357	3.0738	6.21379	5.68975	2.6114	4.64487	4.26637	6.29371	2.47733	3.07651	3.35655	3.55116	3.27691	3.83769	3.87185	3.46783	2.73124	6.50464	6.11376	6.30678	6.39043	6.61626	6.51009	6.4618	6.48034
358	3.0738	6.22294	5.68994	2.6114	4.65412	4.25589	6.41095	3.22739	3.07651	3.35655	3.55116	3.27691	3.83768	3.88307	3.488	2.73124	6.50464	6.11376	6.30678	6.39043	6.61946	6.51009	6.4618	6.48049
359	3.0738	6.22981	5.69718	2.6114	4.66912	4.25582	6.37415	3.00672	3.07651	2.90282	3.55116	3.27723	3.8387	3.89589	3.49953	2.73672	6.50464	6.11376	6.30678	6.39043	6.6214	6.51009	6.4618	6.48068
360	3.0738	6.23771	5.69376	2.6114	4.69726	4.25597	6.38416	3.0181	3.07651	3.21579	3.55116	3.27742	3.8387	3.92078	3.5239	2.73668	6.50464	6.11376	6.30678	6.39043	6.61861	6.51006	6.4618	6.48067
361	3.0738	6.24829	5.90718	2.6114	4.70888	4.25549	6.3691	2.98128	3.07651	3.02279	3.55116	3.27653	3.83711	3.9212	3.5535	2.73648	6.50464	6.11376	6.30678	6.39043	6.63801	6.51004	6.4618	6.4807
362	3.0738	6.25927	6.09763	2.6114	4.73337	4.24888	6.36911	2.96634	3.07651	3.02279	3.55116	3.27673	3.84152	3.93598	3.57368	2.74223	6.50464	6.11376	6.30678	6.52958	6.6456	6.51004	6.4618	6.48069
363	3.0738	6.2624	6.09763	2.6114	4.75391	4.24884	6.37573	2.9531	3.07651	3.02279	3.55116	3.27685	3.8415	3.94216	3.60674	2.74225	6.50464	6.11376	6.30678	6.5506	6.63267	6.51006	6.4618	6.48069
364	3.0738	6.27159	6.09763	2.6114	4.77659	4.24937	6.37532	2.94543	3.07651	3.02279	3.55116	3.27645	3.84143	3.95246	3.63724	2.74262	6.50464	6.11376	6.30678	6.5506	6.61917	6.51005	6.4618	6.48069
365	3.0738	6.27204	6.59802	2.6114	4.79983	4.24503	6.38824	2.94552	3.07651	3.02279	3.55116	3.27797	3.84341	3.95334	3.66123	2.74264	6.50464	6.11376	6.30678	6.5506	6.62358	6.51005	6.4618	6.48071
366	3.0738	6.27367	6.59433	2.6114	4.82836	4.23858	6.38832	2.93981	3.07651	3.02279	3.55116	3.27761	3.84353	3.96471	3.68931	2.74474	6.50464	6.11376	6.30678	6.5506	6.61889	6.51007	6.4618	6.48068
367	3.0738	6.28644	6.5928	2.6114	4.85736	4.23633	6.34821	2.9397	3.07651	3.02279	3.55116	3.27755	3.84745	3.98249	3.71815	2.74558	6.50464	6.11376	6.30678	6.5506	6.61657	6.51007	6.4618	6.48069
368	3.0738	6.29082	6.59664	2.6114	4.89036	4.23628	6.15608	2.92152	3.07651	3.02279	3.55116	3.2775	3.84961	4.00086	3.73968	2.74698	6.50464	6.11376	6.30678	6.5506	6.62473	6.5101	6.4618	6.48115
369	3.0738	6.29443	6.57051	2.6114	4.91902	4.23321	6.0539	2.92074	3.07651	3.02279	3.55116	3.27758	3.84961	4.00332	3.75976	2.74749	6.50464	6.11376	6.30678	6.5506	6.6204	6.5101	6.4618	6.48115
370	3.0738	6.30179	6.60599	2.6114	4.94609	4.23162	5.95855	2.91746	3.07651	3.02279	3.55116	3.27761	3.84962	4.00323	3.78557	2.74884	6.50464	6.11376	6.30678	6.5506	6.61115	6.51009	6.4618	6.48115
371	3.0738	6.3066	6.60593	2.6114	4.96047	4.22891	5.8359	2.91746	3.07651	3.02279	3.55116	3.27761	3.86039	4.00351	3.79966	2.75014	6.50464	6.11376	6.30678	6.5506	6.6121	6.51011	6.4618	6.48114
372	3.0738	6.32178	6.58316	2.6114	4.86433	4.22905	5.67591	2.79741	3.07651	3.02279	3.55116	3.27812	3.86042	4.01195	3.81171	2.75125	6.50464	6.11376	6.30678	6.5506	6.60972	6.51012	6.4618	6.48096
373	3.0738	6.32166	6.58133	2.6114	4.7525	4.22108	5.48697	2.79741	3.07651	3.02279	3.55116	3.27812	3.86306	4.01163	3.76321	2.75139	6.50464	6.11376	6.30678	6.5506	6.61124	6.5101	6.4618	6.48049
374	3.0738	6.3214	6.58133	2.6114	4.69787	4.23152	5.51981	2.79741	3.07651	3.02279	3.55116	3.27811	3.86369	4.00983	3.76321	2.75789	6.50464	6.11376	6.30678	6.5506	6.6167	6.5101	6.4618	6.4805
375	3.0738	6.32942	6.58133	2.6114	4.69787	4.23165	5.51981	2.79741	3.07651	3.02279	3.55116	3.27812	3.86377	4.0098	3.44261	2.75688	6.50464	6.11376	6.30678	6.5506	6.6161	6.51009	6.4618	6.4805
376	3.39421	6.33977	6.58133	2.6114	4.69787	4.22237	5.47121	2.79741	3.07651	3.02279	3.55116	3.27788	3.86534	4.00984	3.4328	2.757	6.50464	6.11376	6.30678	6.5506	6.61377	6.5101	6.4618	6.4805
377	3.39421	6.31848	6.58133	2.6114	4.69787	4.22254	5.47806	2.79741	3.07651	3.02279	3.55116	3.27782	3.86503	4.00949	3.45805	2.757	6.50464	6.11376	6.30678	6.5506	6.61788	6.51002	6.4618	6.4805
378	3.39421	6.35171	6.5972	3.2404	4.69787	4.22348	5.47114	2.79741	3.07651	3.02279	3.55116	3.27786	3.8692	4.00941	3.49192	2.76659	6.50464	6.11376	6.30678	6.5506	6.61924	6.51001	6.4618	6.4805
379	3.39421	6.33878	6.59609	3.58587	4.69787	4.22034	5.46218	2.79741	3.07651	3.02279	3.55116	3.27783	3.87136	4.00911	3.52317	2.7664	6.50464	6.11376	6.30678	6.5506	6.61611	6.50999	6.4618	6.48048
380	3.39421	6.33864	6.6112	3.8917	4.72963	4.21789	5.48012	2.79741	3.07651	3.02279	3.55116	3.27526	3.87029	4.00857	3.52317	2.7664	6.50464	6.11376	6.30678	6.54645	6.61315	6.51001	6.4618	6.4804
381	3.39421	6.33721	6.60356	4.14762	4.72963	4.21804	5.48012	2.79741	3.07651	3.02279	3.55116	3.27492	3.87074	4.01444	3.52317	2.77629	6.50464	6.11376	6.30678	6.54645	6.61072	6.50953	6.4618	6.48038
382	3.39421	6.33431	6.60264	4.25683	4.77087	4.2158	5.48012	2.79741	3.07651	3.02279	3.55116	3.27498	3.87076	4.01439	3.52317	2.77627	6.50464	6.11376	6.30678	6.54645	6.60786	6.50955	6.4618	6.48039
383	3.39421	6.3334	6.59677	4.31679	4.78663	4.21141	5.48012	2.79741	3.07651	3.02279	3.55116	3.27498	3.87075	4.01447	3.52317	2.7926	6.50464	6.11376	6.30678	6.54645	6.62072	6.50953	6.4618	6.48038
384	3.39421	6.33231	6.58394	4.38735	4.80511	4.21022	5.78583	2.47427	3.07651	3.02279	3.55116	3.27511	3.87073	4.01434	3.63275	2.79274	6.50464	6.11376	6.30678	6.54645	6.61895	6.50953	6.4618	6.488
385	3.39421	6.33257	6.5923	4.86646	4.82842	4.2087	5.78583	2.47427	3.07651	3.02279	3.55116	3.27501	3.87431	4.01401	3.65584	2.7962	6.50464	6.11376	6.30678	6.54645	6.61571	6.50952	6.4618	6.48795
386	3.39421	6.33256	6.59711	5.39789	4.82842	4.20309	6.14797	2.47427	3.07651	3.02279	3.55116	3.27505	3.87597	4.01356	3.69688	2.79584	6.50464	6.11376	6.30678	6.54645	6.62006	6.50954	6.4618	6.48817
387	3.39421	6.33365	6.58348	5.52168	4.82842	4.20194	6.35368	2.47427	3.07651	3.02279	3.55116	3.27502	3.87592	4.01323	3.72628	2.80439	6.50464	6.11376	6.30678	6.54645	6.6177	6.50953	6.4618	6.48815
388	3.39421	6.33371	6.58348	5.52328	4.82842	4.18576	6.35368	2.47427	3.07651	3.02279	3.55116	3.27498	3.8767	4.01321	3.7502	2.80434	6.50464	6.11376	4.0825	6.54645	6.61919	6.50953	6.4618	6.48895
389	3.39421	6.33371	6.58348	5.51785	4.82842	4.18605	6.35368	2.47427	3.07651	3.02279	3.55116	3.27502	3.87815	4.01306	3.76317	2.8091	6.50464	6.11376	4.79349	6.54645	6.61496	6.50953	6.4618	6.48896
390	3.39421	6.33346	6.58348	5.52273	4.82842	4.18607	6.35368	2.47427	3.07651	3.02279	3.55116	3.27504	3.88321	4.01307	3.79619	2.81143	6.50464	6.11376	5.68033	6.54645	6.60945	6.50956	6.4618	6.48898
391	3.39421	6.33347	6.32872	5.52216	4.82842	4.18071	6.35368	2.47427	3.07651	3.02279	3.55116	3.27528	3.88574	4.028	3.81627	2.81138	6.50464	6.11376	5.68033	6.54645	6.61479	6.50985	6.4618	6.48898
392	3.39421	6.33347	6.32601	5.52998	4.82842	4.18069	6.35368	2.47427	3.07651	3.02279	3.55116	3.27527	3.88578	4.02499	3.84122	2.81149	6.50464	6.11376	5.8656	6.54645	6.61525	6.47293	6.4618	6.48897
393	3.39421	6.33343	6.32601	5.52037	4.82842	4.17615	6.35368	2.47427	3.07651	2.98159	3.55116	3.27518	3.88816	4.01252	3.8837	2.81551	6.50464	6.11376	5.87834	6.54645	6.61346	6.4719	6.4618	6.48895
394	3.39421	6.33376	6.34711	5.52707	4.82842	4.17627	6.35368	2.47427	3.07651	2.99982	3.55116	3.27542	3.88815	4.01192	3.91743	2.81559	6.50464	6.11376	5.94167	6.54645	6.6069	6.45448	6.4618	6.48895
395	3.39421	6.3338	6.35112	5.53451	4.82842	4.17537	6.35368	2.47427	3.07651	3.01337	3.55116	3.27541	3.88959	4.01193	3.94863	2.82172	6.50464	6.11376	5.94167	6.54645	6.6135	6.44504	6.4618	6.48895
396	3.39421	6.35277	6.37119	5.53387	4.82842	4.16897	6.35368	2.47427	3.07651	3.02768	3.55116	3.27684	3.88959	4.01198	3.96379	2.82166	6.50464	6.11376	5.94167	6.54645	6.60947	6.44558	6.4618	6.48894
397	3.39421	6.31451	6.37915	5.53285	4.82842	4.16868	6.35368	2.47427	3.07651	3.03687	3.55116	3.27682	3.88957	4.02046	3.9793	2.82513	6.50464	6.11376	5.94167	6.54645	6.58633	6.44534	6.4618	6.48892
398	3.94817	6.29929	6.38729	5.53736	4.82842	4.16435	6.35368	2.47427	3.07651	3.04641	3.55116	3.27682	3.88895	4.0206	4.01581	2.82785	6.50464	6.11376	6.01429	6.54645	6.60456	6.44362	6.4618	6.48892
399	4.17011	6.30648	6.43023	5.5358	4.82842	4.16298	6.35368	2.47427	3.07651	3.06049	3.55116	3.27665	3.8946	4.02345	4.04439	2.83095	6.50464	6.11376	6.03356	6.54645	6.60456	6.44355	6.4618	6.48894
400	4.39777	6.29816	6.2118	5.53865	4.82842	4.1595	6.77402	2.4227	3.07651	3.06987	3.55116	3.27665	3.89341	4.02468	4.08493	2.83132	6.50464	6.11376	6.03356	6.54645	6.60456	6.44357	6.4618	6.48894
401	4.62098	6.29844	6.2118	5.54303	4.82842	4.15421	6.7593	2.52846	3.07651	3.08261	3.55116	3.27665	3.90246	4.0244	4.10875	2.83279	6.50464	6.11376	6.03356	6.54645	6.60456	6.44605	6.4618	6.48894
402	4.87438	6.29822	6.2118	5.53693	4.82842	4.15489	6.76541	2.54714	3.07651	3.09937	3.55116	3.27733	3.90244	4.02406	4.13624	2.83261	6.50464	6.11376	6.03356	6.54645	6.60456	6.44599	6.4618	6.48894
403	4.4203	6.29884	6.2118	5.54052	4.82842	4.1521	6.76852	2.57032	3.07651	3.12111	3.55116	3.27731	3.90582	4.02407	4.17154	2.83856	6.50464	6.11376	6.03356	6.54645	6.35102	6.44594	6.4618	6.48894
404	3.96505	6.29895	6.2118	5.54174	4.82842	4.15049	6.77144	2.58106	3.07651	3.13527	3.55116	3.27732	3.90726	4.02427	4.19232	2.83906	6.50464	6.11376	6.03356	6.54645	6.35102	6.44598	6.4618	6.48893
405	3.40687	6.29882	6.2118	5.554	4.82842	4.15049	6.77281	2.58358	3.07651	3.10436	3.55116	3.27728	3.90725	4.02474	4.22774	2.8401	6.50464	6.11376	6.03356	6.54645	6.35102	6.44612	6.4618	6.48894
406	3.40687	6.29889	6.2118	5.80601	4.82842	4.13796	6.76804	2.58233	3.07651	2.09267	3.55116	3.27731	3.90942	4.02809	4.26404	2.84467	6.50464	6.11376	6.03356	6.54645	6.35102	6.44614	6.4618	6.48894
407	3.01515	6.29877	6.2118	6.00187	4.82842	4.13854	6.76779	2.58292	3.07651	2.10309	3.55116	3.27728	3.90941	4.02833	4.27716	2.84455	6.50464	6.11376	6.03356	6.54645	6.35102	6.44612	6.4618	6.48895
408	3.1093	6.29875	6.2118	5.91632	4.82842	4.13917	6.76772	2.58512	3.07651	2.12437	3.55116	3.27732	3.90953	4.02791	4.30044	2.84673	6.50464	6.11376	6.03356	6.54645	6.35102	6.45428	6.4618	6.48892
409	3.33794	6.29843	6.2118	5.88195	4.82842	4.13403	6.776	2.58167	3.07651	2.15863	3.55116	3.27657	3.91006	4.02666	4.30044	2.85079	6.50464	6.11376	6.03356	6.54645	6.35102	6.45431	6.4618	6.48893
410	3.55491	6.29836	6.2118	5.8689	4.82842	4.12717	6.77655	2.58202	3.07651	2.21297	3.55116	3.27659	3.91005	4.02625	4.02793	2.85141	6.50464	6.11376	6.03356	6.54645	6.35102	6.4543	6.4618	6.4886
411	3.78851	6.29825	6.2118	5.87215	4.82842	4.12428	6.77807	2.58226	3.07651	2.23014	3.55116	3.27701	3.91197	4.02609	3.95995	2.85376	6.50464	6.11376	6.03356	6.54645	6.35102	6.45434	6.4618	6.4886
412	4.02921	6.29829	6.2118	5.87194	4.82842	4.11785	6.76021	2.58175	3.07651	2.16276	3.55116	3.27685	3.91226	4.02615	3.87896	2.8579	6.50464	6.11376	6.03356	6.54645	6.35102	6.45428	6.4618	6.4886
413	3.86038	6.29829	6.2118	5.85324	4.82842	4.11782	6.74771	2.5825	3.07651	2.16276	3.55116	3.27664	3.91447	4.02535	3.83699	2.8607	6.50464	6.11376	6.03356	6.54645	6.35102	6.46222	6.4618	6.4886
414	3.86038	6.29829	6.2118	5.85156	4.82842	4.11565	6.71172	2.58301	3.07651	2.16276	3.55116	3.27676	3.91157	4.02553	3.85025	2.86146	6.50464	6.11376	6.03356	6.54645	6.35102	6.40993	6.4618	6.48864
415	3.86038	6.25775	6.2118	5.85192	4.82842	4.11397	6.48755	2.55774	3.07651	2.16276	3.55116	3.27598	3.91296	4.02671	3.88283	2.86933	6.50464	6.11376	6.03356	6.54645	6.35102	6.47289	6.4618	6.48861
416	3.86038	6.17527	6.2118	5.86063	4.82842	4.11027	6.0572	2.53869	3.07651	2.16276	3.55116	3.27583	3.91437	4.02674	3.91311	2.86983	6.50464	6.11376	6.03356	6.54645	6.35102	6.50243	6.4618	6.48861
417	3.86038	6.08926	6.2118	5.86179	4.82842	4.11029	5.981	2.59605	3.07651	2.16276	3.55116	3.27575	3.93199	4.02669	3.94528	2.8746	6.50464	6.11376	6.03356	6.54645	6.35102	6.50243	6.4618	6.4886
418	3.86038	5.96497	6.2118	5.86292	4.82842	4.10673	5.91336	2.60142	3.07651	2.16276	3.55116	3.27575	3.93202	4.03912	3.98364	2.87494	6.50464	6.11376	6.03356	6.54645	6.35102	6.51372	6.4618	6.4886
419	3.86038	5.9029	6.2118	5.849	4.82842	4.10625	5.9066	2.61282	3.07651	2.16276	3.55116	3.27575	3.93201	4.03928	4.02354	2.87875	6.50464	6.11376	6.03356	6.54645	6.35102	6.51365	6.4618	6.4886
420	3.86038	5.88994	6.2118	5.86383	4.82842	4.10027	5.91401	2.61281	3.07651	2.16276	3.55116	3.27575	3.93199	4.03985	4.06414	2.87856	6.50464	6.11376	6.03356	6.54645	6.35102	6.50775	6.4618	6.48857
421	3.86038	5.89838	6.2118	5.84177	4.82842	4.09952	5.91028	2.61284	3.07651	2.16276	3.55116	3.27575	3.93199	4.03986	4.10285	2.8828	6.50464	6.11376	6.03356	6.54645	6.35102	6.50798	6.4618	6.48858
422	3.86038	5.91364	6.2118	5.65435	5.30912	4.09479	5.90359	2.61284	3.07651	2.16276	3.55116	3.27575	3.93201	4.03986	4.14108	2.88719	6.50464	6.11376	6.03356	6.54645	6.35102	6.50878	6.4618	6.48856
423	3.86038	5.92395	4.94229	6.0488	5.28507	4.09147	5.89982	2.61548	3.07651	2.16276	3.55116	3.27575	3.93478	4.03963	4.16823	2.88865	6.50464	6.11376	6.03356	6.54645	6.35102	6.50959	6.4618	6.48857
424	3.86038	5.93884	4.55632	6.0488	5.27217	4.09158	5.90966	2.6155	3.07651	2.16276	3.55116	3.27575	3.93867	4.03976	4.20354	2.88844	6.50464	6.11376	6.03356	6.54645	6.54065	6.5089	6.4618	6.48857
425	3.86038	5.95112	4.18681	6.0488	5.26803	4.08885	5.91171	2.61549	3.07651	2.16276	3.55116	3.27575	3.9411	4.03997	4.23799	2.88896	6.50464	6.11376	6.03356	6.54645	6.56614	6.5089	6.4618	6.48851
426	3.86038	5.96126	4.13303	6.0488	5.28732	4.08408	5.91539	2.69256	3.07651	2.16276	3.55116	3.27575	3.94077	4.04133	4.27088	2.88983	6.50464	6.11376	6.03356	6.54645	6.56289	6.5089	6.4618	6.4885
427	3.86038	5.97808	4.12247	6.0488	5.31099	4.08124	5.91583	2.65986	3.07651	2.16276	3.55116	3.27575	3.9406	4.04111	4.31007	2.89077	6.50464	6.11376	6.03356	6.54645	6.56062	6.5089	6.4618	6.4885
428	3.86038	5.99031	4.12365	6.0963	5.31943	4.07431	5.91786	2.67391	3.07651	2.16276	3.55116	3.27575	3.94059	4.04087	4.35077	2.89162	6.50464	6.11376	6.03356	6.54645	6.55825	6.5089	6.4618	6.4885
429	3.86038	6.01446	4.11794	6.08671	5.33181	4.07408	5.91727	2.67704	3.07651	2.16276	3.55116	3.27575	3.9402	4.03996	4.30787	2.89447	6.50464	6.11376	6.03356	6.54645	6.55811	6.5089	6.4618	6.48849
430	3.86038	6.02823	4.11134	6.10773	5.34265	4.06902	5.92287	2.67612	3.07651	2.16276	3.55116	3.27575	3.94039	4.0391	3.7226	2.89468	6.50464	6.11376	6.03356	6.54645	6.56501	6.5089	6.4618	6.48848
431	2.82321	6.05105	4.11214	6.10091	5.34658	4.0691	5.92348	2.6843	3.07651	2.16276	3.55116	3.27575	3.94043	4.03851	3.20786	2.89983	6.50464	6.11376	6.03356	6.54645	6.56066	6.5089	6.4618	6.4885
432	2.82321	6.01732	4.11933	6.1092	5.37209	4.06572	5.85904	2.68249	3.07651	2.16276	3.55116	3.27575	3.94496	4.03866	3.20786	2.90068	6.50464	6.11376	6.03356	6.54645	6.56653	6.5089	6.4618	6.4885
433	2.82321	5.82952	4.12638	6.11035	5.37	4.05989	5.73191	2.68244	3.07651	2.16276	3.55116	3.27575	3.94968	4.04001	3.20786	2.90057	6.50464	6.11376	6.03356	6.54645	6.57863	6.5089	6.4618	6.4885
434	2.82321	5.59023	4.11006	6.10145	5.38627	4.05739	5.54137	2.68163	3.07651	2.16276	3.55116	3.27575	3.95402	4.05157	3.20786	2.90597	6.50464	6.11376	6.03356	6.54645	6.56755	6.5089	6.4618	6.48849
435	3.40993	5.35304	4.11781	6.09554	5.39619	4.05492	5.33027	2.68196	3.07651	2.16276	3.55116	3.27575	3.95401	4.0516	3.20786	2.90771	6.50464	6.11376	6.03356	6.54645	6.56496	6.5089	6.4618	6.48849
436	3.1288	5.15158	4.11306	6.08976	5.41537	4.05488	5.1102	2.7277	3.07651	2.16276	3.55116	3.27575	3.95401	4.053	3.20786	2.90685	6.50464	6.11376	6.03356	6.54645	6.54357	6.5089	6.4618	6.48849
437	3.1185	5.08485	4.11018	6.07912	5.4189	4.05475	4.8586	2.74411	3.07651	2.16276	3.55116	3.27575	3.95401	4.05323	3.20786	2.91417	6.50464	6.11376	6.03356	6.54645	6.5568	6.5089	6.4618	6.48843
438	2.95844	5.07063	4.11296	6.08502	5.43271	4.05583	4.76838	2.77137	3.07651	2.16276	3.55116	3.27575	3.95724	4.05293	3.20786	2.91373	6.50464	6.11376	6.03356	6.54645	6.57214	6.5089	6.4618	6.48844
439	2.89516	5.06655	4.18286	6.07538	5.4602	4.05425	4.75185	2.80963	3.07651	2.16276	3.55116	3.27575	3.95728	4.05329	3.20786	2.91552	6.50464	6.11376	6.03356	6.54645	6.5696	6.5089	6.4618	6.48844
440	2.8874	5.07088	3.60691	6.07686	5.47416	4.04949	4.74752	2.81651	3.07651	2.16276	3.55116	3.27575	3.94809	4.06543	3.20786	2.92485	6.50464	6.11376	6.03356	6.54645	6.57059	6.5089	6.4618	6.48844
441	2.92502	5.08323	3.17956	6.07538	5.48909	4.04976	4.74285	2.81653	3.07651	2.16276	3.55116	3.27575	3.94807	4.06643	3.20786	2.92467	6.50464	6.11376	6.03356	6.54645	6.56734	6.5089	6.4618	6.48845
442	3.02639	5.09577	3.05692	6.07318	5.48663	4.04193	4.74284	2.8236	3.07651	2.16276	3.55116	3.27575	3.94783	4.05507	3.20786	2.92616	6.50464	6.11376	6.03356	6.54645	6.56534	6.50843	6.4618	6.48847
443	3.14616	5.11243	3.05333	6.07742	5.49508	4.04235	4.7705	2.82454	3.07651	2.16276	3.55116	3.27575	3.94777	4.0571	3.20786	2.93568	6.50464	6.11376	6.03356	6.54645	6.55221	6.50846	6.4618	6.48845
444	3.3493	5.13708	3.05479	6.07932	5.49426	4.03929	4.74013	2.78157	3.07651	2.16276	3.55116	3.27575	3.94779	4.05692	3.20786	2.93586	6.50464	6.11376	6.03356	6.54645	6.55476	6.50812	6.4618	6.48843
445	2.97629	5.16573	3.05578	6.07535	5.51861	4.03056	4.5491	3.11176	3.07651	2.16276	3.55116	3.27575	3.94778	4.057	3.20786	2.93874	6.50464	6.11376	6.03356	6.54645	6.5659	6.50659	6.4618	6.48844
446	2.72112	5.19444	3.06746	6.10032	5.51669	4.03096	4.5491	3.21363	3.07651	2.16276	3.55116	3.27575	3.94778	4.0571	2.79813	2.94812	6.50464	6.11376	6.03356	6.54645	6.57148	6.5055	6.4618	6.48844
447	2.72063	5.13705	3.07807	6.08944	5.54703	4.02968	4.5491	3.25517	3.07651	2.16276	3.55116	3.27575	3.94779	4.05749	2.77152	2.94801	6.50464	6.11376	6.03356	6.54645	6.57695	6.50568	6.4618	6.48843
448	2.7562	4.99064	3.08281	6.08114	5.54703	4.01649	4.5491	3.28449	3.07651	2.16276	3.55116	3.27575	3.94778	4.05777	2.77121	2.94806	6.50464	6.11376	6.03356	6.54645	6.57344	6.50569	6.4618	6.48842
449	2.75607	4.80683	3.09155	6.06962	5.54703	4.0166	4.49297	3.30075	3.07651	2.16276	3.55116	3.27575	3.95206	4.0582	2.77278	2.95417	6.50464	6.11376	6.03356	6.54645	6.56263	6.50562	6.4618	6.48843
450	2.77161	4.63207	3.09155	6.09178	5.54703	4.01589	4.48178	3.31131	3.07651	2.16276	3.55116	3.27575	3.95205	4.05931	2.7844	2.95667	6.50464	6.11376	6.03356	6.54645	6.58567	6.50565	6.4618	6.48842
451	2.79416	4.56439	3.09155	6.08173	5.54703	4.00863	4.45728	3.31165	3.07651	2.16276	3.55116	3.27575	3.95209	4.05894	2.78701	2.96486	6.50464	6.11376	6.03356	6.54645	6.56895	6.50654	6.4618	6.48842
452	2.81996	4.55044	2.54102	6.08095	5.54703	4.0095	4.45509	3.30117	3.07651	2.16276	3.55116	3.27575	3.95058	4.06903	2.78272	2.96329	6.50464	6.11376	6.03356	6.54645	6.57482	6.50658	6.4618	6.48841
453	2.90293	4.54959	2.50975	6.08442	5.54703	4.00713	4.45532	3.30384	3.07651	2.16276	3.55116	3.27575	3.95059	4.07077	2.78934	2.966	6.50464	6.11376	6.03356	6.54645	6.58075	6.50658	6.4618	6.48842
454	2.99771	4.56268	2.50469	6.07041	5.54703	4.00053	4.45587	3.2956	3.07651	2.16276	2.681	3.27575	3.95524	4.07058	2.7895	2.97604	6.50464	6.11376	6.03356	6.54645	6.56403	6.50657	6.4618	6.48842
455	2.73435	4.57842	2.50909	6.07014	5.54703	3.99853	4.45482	3.29138	3.07651	2.16276	2.681	3.27575	3.95489	4.07062	2.7895	2.97604	6.50464	6.11376	6.03356	6.54645	6.56945	6.50657	6.4618	6.48842
456	2.58353	4.59321	2.51099	6.07418	5.54703	3.99953	4.45484	3.28483	3.07651	2.16276	2.681	3.27575	3.95496	4.07062	2.7895	2.97423	6.50464	6.11376	6.03356	6.54645	6.58166	6.50658	6.4618	6.48847
457	2.62848	4.6173	2.51513	6.0798	5.54703	3.98277	4.45462	3.21448	3.07651	2.16276	2.681	3.27575	3.96069	4.06952	2.7895	2.97736	6.50464	6.11376	6.03356	6.54645	6.58684	6.50651	6.4618	6.48845
458	2.7074	4.64425	2.51078	6.07893	5.54703	3.98273	4.53044	3.27715	3.07651	2.16276	2.681	3.27575	3.96628	4.06943	2.50709	2.97965	6.50464	6.11376	6.03356	6.54645	6.58127	6.50649	6.4618	6.48848
459	2.79657	4.67898	2.5074	6.07995	5.54703	3.98257	4.08333	3.2086	3.07651	2.16276	2.681	3.27575	3.96628	4.06964	2.50709	2.98492	6.50464	6.11376	6.03356	6.54645	6.57647	6.50638	6.4618	6.48846
460	2.91375	4.71083	2.50929	6.08858	5.54703	3.98309	4.04988	3.20587	3.07651	2.16276	2.681	3.27575	3.96629	4.0788	2.50709	2.98547	6.50464	6.11376	6.03356	6.54645	6.57879	6.50642	6.4618	6.48849
461	3.05051	4.74072	2.50864	6.06727	5.54703	3.97393	4.04855	3.21325	3.07651	2.16276	2.681	3.27575	3.96736	4.07809	2.50709	2.99006	6.50464	6.11376	6.03356	6.54645	6.57575	6.50665	6.4618	6.48848
462	3.21709	4.64505	2.51009	6.09315	5.54703	3.97399	4.02387	3.21856	3.07651	2.16276	2.681	3.27575	3.97101	4.06681	2.50709	2.99537	6.50464	6.11376	6.03356	6.54645	6.57329	6.50669	6.4618	6.48847
463	3.39187	4.47506	2.50753	6.07847	5.54703	3.97433	4.04176	3.2182	3.07651	2.16276	2.681	3.27575	3.97096	4.07626	2.50709	3.00616	6.50464	6.11376	6.03356	6.54645	6.58025	6.50669	6.4618	6.48848
464	3.59877	4.33098	2.50931	6.09673	5.54703	3.97426	4.04123	3.21792	3.07651	2.16276	2.681	3.27575	3.97096	4.07616	2.50709	3.00621	6.50464	6.11376	6.03356	6.54645	6.58776	6.50667	6.4618	6.48845
465	3.74381	4.30534	2.50652	6.0677	5.54703	3.96937	4.04084	3.21621	3.07651	2.16276	2.681	3.27575	3.97096	4.07645	2.50709	3.00602	6.50464	6.11376	6.03356	6.54645	6.57527	6.50669	6.4618	6.48851
466	2.88026	4.31986	3.05387	6.07747	5.54703	3.96933	4.04096	3.21768	3.07651	2.16276	2.681	3.27575	3.97024	4.07706	2.50709	3.01204	6.50464	6.11376	6.03356	6.54645	6.5803	6.50666	6.4618	6.4885
467	2.40195	4.33329	3.05387	6.08847	5.54703	3.96922	4.04373	3.21867	3.07651	2.16276	2.681	3.27575	3.97012	4.07743	2.50709	3.01239	6.50464	6.11376	6.03356	6.54645	6.56845	6.50669	6.4618	6.48849
468	2.32636	4.36309	3.1803	6.09084	5.54703	3.9708	4.11434	3.21344	3.07651	3.01021	2.681	3.27575	3.97006	4.07742	2.50709	3.0143	6.50464	6.11376	6.03356	6.54645	6.59195	6.50669	6.4618	6.48853
469	2.35354	4.38709	3.19672	6.09106	5.54703	3.96923	3.85565	3.26626	3.07651	3.01021	2.70953	3.27575	3.97003	4.07743	2.29021	3.02035	6.50464	6.11376	6.03356	6.54645	6.56314	6.50669	6.4618	6.4885
470	2.37359	4.41523	3.19608	6.08746	5.54703	3.96701	3.71984	3.28303	3.07651	2.40906	2.70953	3.27575	3.97002	4.07933	2.2852	3.02036	6.50464	6.11376	6.03356	6.54645	6.58444	6.50669	6.4618	6.48851
471	2.4095	4.43906	3.22534	6.08746	5.54703	3.9651	3.63625	3.29349	3.07651	2.38565	2.70953	3.27575	3.96957	4.07957	2.29955	3.02205	6.50464	6.11376	6.03356	6.54645	6.59741	6.50667	6.4618	6.48852
472	2.4095	4.46198	3.22534	6.40014	5.54703	3.96504	3.49499	3.31295	3.07651	2.38442	2.70953	3.27575	3.96957	4.07947	2.30968	3.0327	6.50464	6.11376	6.03356	6.54645	6.60308	6.50669	6.4618	6.48853
473	2.47891	4.484	3.22534	6.44086	5.54703	3.95921	3.36236	3.31773	3.07651	2.38408	2.70953	3.27575	3.97353	4.08592	2.307	3.03268	6.50464	6.11376	6.03356	6.54645	6.58362	6.50667	6.4618	6.4885
474	2.47891	4.50576	3.22534	6.45815	5.54703	3.95819	3.23535	3.31203	3.07651	2.38409	2.70953	3.27575	3.98291	4.08544	2.31322	3.03357	6.50464	6.11376	6.03356	6.54645	6.59329	6.50669	6.4618	6.48851
475	2.47891	4.51564	3.22534	6.46212	5.54703	3.9554	3.21384	3.30448	3.07651	2.38897	2.74968	3.27575	3.98292	4.08476	2.30931	3.03465	6.50464	6.11376	6.03356	6.54645	6.58446	6.50669	6.4618	6.48851
476	2.47891	4.53814	3.22534	6.47128	5.54703	3.94728	3.20749	3.29365	3.07651	2.38757	2.70217	3.27575	3.98525	4.08434	2.31421	3.0338	6.50464	6.11376	6.03356	6.54645	6.60304	6.50659	6.4618	6.4885
477	2.47891	4.55485	3.22534	6.47272	5.54703	3.94734	3.20886	3.28611	3.07651	2.38694	2.87633	3.27575	3.98524	4.08387	2.30809	3.03472	6.50464	6.11376	6.03356	6.54645	6.57886	6.50663	6.4618	6.48848
478	2.46938	4.70402	3.22534	6.47017	5.54703	3.94732	3.21021	3.27654	3.07651	2.38695	2.89218	3.27575	3.98525	4.08358	2.31487	3.0393	6.50464	6.11376	6.03356	6.54645	6.58912	6.50662	6.4618	6.4885
479	2.36672	4.59306	3.22534	6.47647	5.54703	3.94748	3.22337	3.27539	3.07651	2.40457	2.87292	3.27575	3.98525	4.08339	2.31719	3.04023	6.50464	6.35997	6.03356	6.54645	6.56786	6.50658	6.4618	6.48852
480	2.37757	4.48926	3.22534	6.47692	5.54703	3.93938	3.22337	3.25471	3.07651	2.40456	2.88455	3.27575	3.98523	4.08208	2.31719	3.04077	6.50464	6.35997	6.03356	6.54645	6.57502	6.50656	6.4618	6.48853
481	2.37707	4.34655	3.22534	6.47628	5.54703	3.93711	3.22337	3.24714	3.07651	2.4072	2.88749	3.27575	3.98495	4.0819	2.31719	3.04538	6.50464	6.41041	6.03356	6.54645	6.5879	6.50668	6.4618	6.48851
482	2.32729	4.36514	3.24923	6.47307	5.81469	3.93714	3.22337	3.03026	3.07651	2.40675	2.89414	3.27575	3.98725	4.08196	2.27566	3.0472	6.50464	6.41084	6.03356	6.54645	6.58782	6.50349	6.4618	6.4885
483	2.36016	4.35659	3.22253	6.47487	5.82358	3.93687	3.22337	2.77846	3.07651	2.4179	2.89392	3.27575	3.98725	4.08196	2.2928	3.05041	6.50464	6.38599	6.03356	6.54645	6.58093	6.5035	6.4618	6.4885
484	2.36352	4.37604	3.25901	6.47296	5.81897	3.92747	3.22337	2.76314	3.07651	2.42034	2.89313	3.27575	3.9884	4.08179	2.30365	3.05048	6.50464	6.37932	6.03356	6.54645	6.59864	6.50349	6.4618	6.48852
485	2.36135	4.38766	3.25678	6.47593	5.81452	3.92808	3.22337	2.79028	3.07651	2.42022	2.88437	3.27575	3.98842	4.08094	2.31613	3.05212	6.50464	6.37007	6.03356	6.54645	6.59949	6.50332	6.4618	6.4885
486	2.37403	4.41082	3.27918	6.48156	5.81303	3.92795	3.22337	2.80872	3.07651	2.39964	2.8867	3.27575	3.9884	4.08108	2.31613	3.06125	6.50464	6.35931	6.03356	6.54645	6.59143	6.50625	6.4618	6.48852
487	2.36898	4.43901	3.27918	6.48361	5.81312	3.93039	3.22337	2.81579	3.07651	2.39964	2.88713	3.27575	3.99351	4.08078	2.31613	3.0613	6.50464	6.35128	6.03356	6.54645	6.57316	6.50619	6.4618	6.48859
488	2.39194	4.4795	3.27918	6.47962	5.81294	3.92263	3.22337	2.82024	3.07651	2.39964	2.88728	3.27575	3.99351	4.09125	2.31613	3.06186	6.50464	6.35699	6.03356	6.54645	6.58466	6.50622	6.4618	6.48855
489	2.39194	4.50271	3.27918	6.48154	5.8129	3.91544	3.22337	2.82833	3.07651	2.39964	2.88884	3.27575	3.99352	4.0909	2.31613	3.0698	6.50464	6.34876	6.03356	6.54645	6.58977	6.50622	6.4618	6.4886
490	2.39194	4.52706	3.27918	6.47721	5.81287	3.91638	3.22337	2.82135	3.07651	2.39964	2.88895	3.27575	3.99352	4.08989	2.31613	3.07112	6.50464	6.34872	6.03356	6.54645	6.57506	6.50624	6.4618	6.48861
491	2.39194	4.54991	3.27918	6.47659	5.81288	3.91656	3.22337	2.82156	3.07651	2.39964	2.88903	3.27575	3.99701	4.08987	2.30148	3.07301	6.50464	6.34976	6.03356	6.54645	6.58088	6.50624	6.4618	6.4886
492	2.39194	4.55978	3.27918	6.48329	5.815	3.91531	3.22337	2.81725	3.07651	2.39964	2.89369	3.27575	3.997	4.08999	2.2798	3.07654	6.50464	6.34993	6.03356	6.54645	6.5824	6.50623	6.4618	6.48859
493	2.39194	4.56511	3.27918	6.48329	5.81498	3.90943	3.22337	2.81529	3.07651	2.39964	2.89341	3.27575	3.997	4.08997	2.29517	3.07731	6.50464	6.3499	6.03356	6.54645	6.56713	6.50623	6.4618	6.48859
494	2.39194	4.58645	3.27918	6.02831	5.81499	3.9098	3.22337	2.86668	3.07651	2.39964	2.89491	3.27575	4.00468	4.08995	2.29517	3.08887	6.50464	6.34992	6.03356	6.54645	6.60255	6.50624	6.4618	6.48857
495	2.39194	4.61342	3.27918	6.07452	5.81499	3.9093	3.22337	2.84835	3.07651	2.39964	2.8949	3.27575	4.00469	4.08964	2.29517	3.08886	6.50464	6.3499	6.03356	6.54645	6.59941	6.50622	6.4618	6.48858
496	2.39194	4.65015	3.27918	6.08295	5.81498	3.90809	3.22337	2.85227	3.07651	2.39964	2.89643	3.27575	4.00425	4.08426	2.29517	3.09046	6.50464	6.34995	6.03356	6.54645	6.59451	6.5064	6.4618	6.48861
497	2.39194	4.6729	3.27918	6.09581	5.81497	3.90504	3.22337	2.86531	3.07651	2.39964	2.89627	3.27575	4.00425	4.08424	2.29517	3.10532	6.50464	6.34993	6.03356	6.54645	6.59127	6.50632	6.4618	6.4883
498	2.39194	4.68628	3.27918	6.09494	5.81501	3.90646	3.22337	2.86968	3.07651	2.25694	2.89624	3.27575	4.00424	4.09017	2.29517	3.10733	6.50464	6.34996	6.03356	6.54645	6.60713	6.50631	6.4618	6.48829
499	2.39194	4.70384	3.27918	6.08653	5.815	3.90346	3.22337	2.87489	3.07651	2.25694	2.89811	3.27575	4.00426	4.09027	2.29517	3.1089	6.50464	6.34996	6.03356	6.54645	6.59757	6.50631	6.4618	6.4883
500	2.39194	4.71984	3.27918	6.09632	5.815	3.90353	3.22337	2.87401	3.07651	2.25694	2.90022	3.27575	4.00425	4.09	2.29517	3.11297	6.50464	6.35021	6.03356	6.54645	6.58954	6.50631	6.4618	6.48834
501	2.39194	4.56613	3.27918	6.10188	5.815	3.89783	3.22337	2.87554	3.07651	2.25694	2.90205	3.27575	4.00599	4.09079	2.29517	3.11314	6.50464	6.3504	6.03356	6.54645	6.59016	6.51785	6.4618	6.48774
502	2.39194	4.3354	3.27918	6.10216	5.815	3.88411	3.22337	2.8699	3.07651	2.25694	2.9703	3.27575	4.0155	4.09058	2.29517	3.11988	6.50464	6.34836	6.03356	6.54645	6.58387	6.51785	6.4618	6.48775
503	2.39194	4.07095	3.27918	6.11845	5.815	3.88439	3.22337	2.86723	3.07651	2.25694	3.24718	3.27575	4.01859	4.09132	2.29517	3.11884	6.50464	6.34873	6.03356	6.54645	6.59149	6.51785	6.4618	6.48776
504	2.39194	3.88926	3.27918	6.14963	5.85076	3.88155	3.22337	2.82609	3.07651	2.25694	3.0774	3.27575	4.01858	4.09121	2.29517	3.12609	6.50464	6.34304	6.03356	6.54645	6.59237	6.51785	6.4618	6.4876
505	2.39194	3.79112	3.27918	6.15538	5.85229	3.88098	3.22337	2.80578	3.07651	2.25694	2.96177	3.27575	4.01824	4.09146	2.29517	3.13047	6.50464	6.34164	6.03356	6.54645	6.57266	6.51785	6.4618	6.48752
506	2.39194	3.78252	3.27918	6.18216	5.84822	3.88121	3.22337	2.7978	3.07651	2.25694	2.91537	3.27575	4.01823	4.0915	2.29517	3.13509	6.50464	6.34045	6.03356	6.54645	6.58177	6.51785	6.4618	6.48188
507	2.39194	3.79228	3.27918	6.18187	5.84822	3.87115	2.49406	2.80355	3.07651	2.25694	2.89331	3.27575	4.01822	4.09104	2.29517	3.13667	6.50464	6.34029	6.03356	6.54645	6.59611	6.51785	6.4618	6.48187
508	2.39194	3.79903	3.27918	6.19134	5.85261	3.87111	2.49406	2.80012	3.07651	2.25694	2.88035	3.27575	4.01823	4.09269	2.29517	3.14884	6.50464	6.34011	6.03356	6.54645	6.60235	6.51785	6.4618	6.48186
509	2.39194	3.80873	3.27918	6.20877	5.84956	3.87108	2.49406	2.80165	3.07651	2.25694	2.88035	3.27575	4.01822	4.0925	2.29517	3.14919	6.50464	6.34289	6.03356	6.54645	6.59232	6.51785	6.4618	6.48188
510	2.39194	3.83066	3.27918	6.22287	5.84953	3.86474	2.49406	2.80381	3.07651	2.25694	2.88035	3.27575	4.01823	4.09983	2.29517	3.15448	6.50464	6.34107	6.03356	6.54645	6.60761	6.51785	6.4618	6.48186
511	2.39194	3.84791	3.27918	6.22287	5.85026	3.865	2.53597	2.79776	3.07651	2.25694	2.88035	3.27575	4.02207	4.1028	2.29517	3.15517	6.50464	6.34159	6.03356	6.54645	6.59761	6.51785	6.4618	6.48188
512	2.39194	3.88013	3.27918	6.22287	5.85026	3.86558	2.53576	2.78455	3.07651	2.34571	2.88035	3.27575	4.02107	4.10284	2.29517	3.15677	6.50464	6.33586	6.03356	6.54645	6.59658	6.51785	6.4618	6.48188
513	2.39194	3.88917	3.27918	6.22287	5.60219	3.8652	2.53576	2.78399	3.07651	2.34701	2.88035	3.27575	4.02571	4.10334	2.29517	3.15544	6.50464	6.33583	6.03356	6.54645	6.58814	6.51785	6.4618	6.48188
514	2.39194	3.91202	3.27918	6.22287	5.57763	3.85469	2.53804	2.77794	3.07651	2.35245	2.86415	3.27575	4.02696	4.10328	2.29517	3.16431	6.50464	6.33613	6.03356	6.54645	6.59212	6.51785	6.4618	6.48189
515	2.39194	3.93384	3.27918	6.22287	5.56473	3.85465	2.54265	2.77961	3.07651	2.36175	2.86136	3.27575	4.02727	4.09407	2.29517	3.16443	6.50464	6.33683	6.03356	6.54645	6.59509	6.51785	6.4618	6.48213
516	2.39194	3.94534	3.27918	6.22287	5.56558	3.85506	2.54361	2.63694	3.07651	2.36772	2.86136	3.27575	4.02724	4.09438	2.29517	3.17278	6.50464	6.33609	6.03356	6.54645	6.61223	6.51785	6.4618	6.48211
517	2.39194	3.96056	3.27918	6.22287	5.57643	3.85262	2.543	2.63694	3.07651	2.36945	2.86136	3.27575	4.02727	4.09906	2.29517	3.17861	6.50464	6.33615	6.03356	6.54645	6.60971	6.51785	6.4618	6.48215
518	2.39194	3.97043	3.27918	6.22287	5.59446	3.84749	2.54532	2.63694	3.07651	2.3701	2.86136	3.27575	4.03141	4.09954	2.29517	3.17851	6.50464	6.33611	6.03356	6.54645	6.60677	6.51785	6.4618	6.48242
519	2.39194	3.9869	3.27918	6.22287	5.61088	3.84759	2.54796	2.63694	3.07651	2.37679	2.86136	3.27575	4.02744	4.09879	2.29517	3.18538	6.50464	6.33167	6.03356	6.54645	6.60022	6.51785	6.4618	6.48242
520	2.39194	3.99176	3.27918	6.22287	5.6151	3.8446	2.54781	2.63694	3.07651	2.37071	2.86136	3.27575	4.02956	4.0987	2.29517	3.18517	6.50464	6.33051	6.03356	6.54645	6.60404	6.51785	6.4618	6.48242
521	3.38414	4.01857	3.27918	6.22287	5.63707	3.84476	2.55281	2.63694	3.07651	2.36635	2.86136	3.27575	4.02944	4.09763	2.29517	3.18848	6.50464	6.32956	6.03356	6.54645	6.60631	6.51785	6.4618	6.48242
522	3.41606	4.02994	3.27918	6.22287	5.648	3.83944	2.55281	2.63694	3.07651	2.36881	2.86136	3.27575	4.02944	4.09766	2.29517	3.18869	6.50464	6.32956	6.03356	6.54645	6.60986	6.51785	6.4618	6.48242
523	3.43193	4.02887	3.27918	6.22287	5.67217	3.827	2.58465	2.46662	3.07651	2.37572	2.86136	3.27575	4.02886	4.0998	2.29517	3.19154	6.50464	6.33117	6.03356	6.54645	6.59846	6.51785	6.4618	6.48242
524	3.38143	4.03917	3.27918	6.22287	5.68175	3.82713	2.58465	2.46662	3.07651	2.376	2.86136	3.27575	4.02871	4.0936	2.29517	3.1948	6.50464	6.32719	6.03356	6.54645	6.6192	6.51785	6.4618	6.4824
525	3.38516	4.05996	3.27918	6.22287	5.69103	3.82957	2.58465	2.46662	3.07651	2.38897	2.86136	3.27575	4.03024	4.09443	2.29517	3.19403	6.50464	6.32742	6.03356	6.54645	6.59887	6.51785	6.4618	6.4824
526	3.44046	4.06723	3.27918	6.22287	5.70713	3.82921	2.58465	2.46662	3.07651	2.38968	2.8673	3.27575	4.03534	4.09395	2.29517	3.19961	6.50464	6.32728	6.03356	6.54645	6.60934	6.51785	6.4618	6.48241
527	3.52554	4.07711	3.27918	6.22287	5.71448	3.81809	2.67659	2.46662	3.07651	2.39791	2.8673	3.27575	4.03535	4.10315	2.29517	3.20003	6.50464	6.3266	6.03356	6.54645	6.59599	6.51785	6.4618	6.48244
528	3.69285	4.08945	3.27918	6.22287	5.72086	3.81841	2.67336	2.46662	3.07651	2.40006	2.87356	3.27575	4.0375	4.10318	2.29517	3.20511	6.50464	6.32659	6.03356	6.54645	6.59418	6.51785	6.4618	6.48245
529	3.88561	4.0973	3.27918	6.22287	5.73026	3.81456	2.67331	2.46662	3.07651	2.40458	2.87278	3.27575	4.04464	4.10498	2.29517	3.20832	6.50464	6.32692	6.03356	6.54645	6.61215	6.51785	6.4618	6.48247
530	4.1747	4.1059	3.27918	6.43194	5.73998	3.80802	2.67356	2.46662	3.07651	2.4071	2.88455	3.27575	4.04722	4.10502	2.29517	3.21307	6.50464	6.32589	6.03356	6.54645	6.61396	6.51785	6.4618	6.48246
531	4.1747	4.11213	3.27918	6.42752	5.75036	3.80452	2.67384	2.46662	3.07651	2.4071	2.88401	3.27575	4.04721	4.1052	2.29517	3.21527	6.50464	6.32588	6.03356	6.54645	6.62764	6.51785	6.4618	6.48246
532	3.76891	4.10911	3.27918	6.3977	5.76002	3.80449	2.67436	2.46662	3.07651	2.4071	2.88403	3.27575	4.04721	4.10527	2.29517	3.21991	6.50464	6.32589	6.03356	6.54645	6.59625	6.51785	6.4618	6.48245
533	3.82482	4.0171	3.27918	6.27667	5.69657	3.80464	2.67436	2.46662	3.07651	2.4071	2.88529	3.27575	4.04952	4.1058	2.29517	3.22297	6.50464	6.32608	6.03356	6.54645	6.59267	6.51785	6.4618	6.48248
534	4.08613	3.78202	3.27918	6.27933	5.68402	3.80056	2.68169	2.46662	3.07651	2.4071	2.88576	3.27575	4.05129	4.10557	2.29517	3.22307	6.50464	6.32605	6.03356	6.54645	6.60008	6.51785	6.4618	6.48248
535	4.38759	3.53108	3.27918	6.29078	5.71284	3.801	2.68169	2.46662	3.07651	2.4071	2.88778	3.27575	4.05557	4.1061	2.29517	3.23254	6.50464	6.32496	6.03356	6.54645	6.60387	6.51785	6.4618	6.48247
536	4.69936	3.43558	3.27918	6.29078	5.7103	3.79728	2.6804	3.29733	3.07651	2.4071	2.89367	3.27575	4.05739	4.09832	2.29517	3.23227	6.50464	6.32162	6.03356	6.54645	6.61133	6.51785	6.4618	6.48248
537	5.07355	3.43558	3.27918	6.28213	5.7177	3.79941	2.6804	3.29135	3.07651	2.4071	2.89632	3.27575	4.05739	4.10395	2.29517	3.23794	6.50464	6.32168	6.03356	6.54645	6.59673	6.51785	6.4618	6.48248
538	5.05088	3.43283	3.27918	6.32552	5.71775	3.79852	2.6804	3.27104	3.07651	2.27285	2.89841	3.27575	4.05723	4.10426	2.29517	3.24399	6.50464	6.32139	6.03356	6.54645	6.59855	6.51785	6.4618	6.48248
539	4.28707	3.43273	2.35121	6.31934	5.73045	3.79866	2.6804	3.31808	3.07651	2.27285	2.89837	3.27575	4.05723	4.10673	2.29517	3.24396	6.50464	6.3215	6.03356	6.54645	6.60522	6.51785	6.4618	6.48248
540	3.74367	3.43085	2.35121	6.31934	5.74546	3.79257	2.79913	3.31152	3.07651	2.33496	2.91034	3.27575	4.05724	4.10635	2.29517	3.24989	6.50464	6.32174	6.03356	6.54645	6.59892	6.51785	6.4618	6.48028
541	3.74367	3.44025	2.35121	6.32516	5.73114	3.79045	2.78701	3.30965	3.07651	2.33496	2.91209	3.27575	4.05725	4.10637	2.29517	3.25642	6.50464	6.32171	6.03356	6.54645	6.5973	6.51785	6.4618	6.48031
542	3.74367	3.44336	2.35121	6.32067	5.48134	3.79123	2.78679	3.31047	3.07651	2.33496	2.91391	3.27575	4.06199	4.10637	2.29517	3.25709	6.50464	6.32141	6.03356	6.54645	6.61379	6.51785	6.4618	6.48167
543	3.76728	3.44373	2.35121	6.32067	5.27309	3.78751	2.79252	3.31834	3.07651	2.33496	2.91374	3.27575	4.06378	4.10613	2.29517	3.26121	6.50464	6.32151	6.03356	6.54645	6.61833	6.51785	6.4618	6.48169
544	3.76728	3.44386	2.35121	6.32006	5.27309	3.78815	2.79247	3.29647	3.07651	4.18533	2.92153	3.27575	4.06379	4.10648	2.29517	3.26358	6.50464	6.32152	6.03356	6.54645	6.61541	6.51785	6.4618	6.48167
545	3.76728	3.43673	2.35121	6.33049	5.27309	3.78453	2.7918	3.29584	3.07651	2.99658	2.91989	3.27575	4.0638	4.10586	2.29517	3.11889	6.50464	6.3215	6.03356	6.54645	6.61599	6.51785	6.4618	6.48168
546	4.31425	3.4351	2.35121	6.3165	5.13287	3.78333	2.79571	3.29584	3.07651	3.24298	2.9208	3.27575	4.06972	4.10602	2.29517	2.91384	6.50464	6.32119	6.03356	6.54645	6.61275	6.51785	6.4618	6.48168
547	4.54977	3.43342	2.55396	6.31779	5.13596	3.77698	2.79571	3.2843	3.07651	3.29758	2.9208	3.27575	4.08191	4.10544	2.29517	2.69214	6.50464	6.32118	6.03356	6.54645	6.60314	6.51785	6.4618	6.48169
548	4.78175	3.43637	2.55396	6.32688	5.14139	3.77026	2.79417	3.2845	3.07651	3.30385	2.9208	3.27575	4.0819	4.10436	2.29517	2.56489	6.50464	6.32116	6.03356	6.54645	6.62235	6.51785	6.4618	6.4817
549	4.78175	3.31503	2.55396	6.32035	5.15666	3.76903	2.77595	3.19736	3.07651	3.30385	2.9208	3.27575	4.0819	4.10389	2.29517	2.48898	6.50464	6.32113	6.03356	6.54645	6.60112	6.51785	6.4618	6.48169
550	5.26492	3.00883	2.6526	6.33527	5.15952	3.76901	2.71481	3.04186	3.07651	3.41823	2.9208	3.27575	4.08229	4.10413	2.29517	2.48257	6.50464	6.32091	6.03356	6.54645	6.61002	6.51785	6.4618	6.48169
551	5.46927	2.71951	2.6517	6.33527	5.17579	3.76897	2.64073	2.93148	3.07651	3.46901	2.9208	3.27575	4.08229	4.10081	2.29517	2.48959	6.50464	6.31936	6.03356	6.54645	6.60087	6.51785	6.4618	6.48168
552	5.46927	2.52016	2.64667	6.34488	5.19639	3.7639	2.60966	2.93148	3.07651	3.52554	2.9208	3.27575	4.08492	4.10082	2.29517	2.48097	6.50464	6.31934	6.03356	6.54645	6.61459	6.51785	6.4618	6.48169
553	5.46927	2.44458	2.67973	6.32978	5.21593	3.76323	2.60559	2.93148	3.07651	3.55955	2.9208	3.27575	4.0846	4.10087	2.29517	2.46913	6.50464	6.31935	6.03356	6.54645	6.62211	6.51785	6.4618	6.4817
554	5.83498	2.46147	2.89085	6.32709	5.23223	3.75815	2.60495	2.93148	3.07651	3.60092	2.9208	3.27575	4.08827	4.10629	2.29517	2.47586	6.50464	6.31697	6.03356	6.54645	6.60871	6.51785	6.4618	6.48169
555	5.89233	2.48148	2.83286	6.32709	5.24228	3.75793	2.60006	2.93148	3.07651	3.63155	2.9208	3.27575	4.08816	4.10631	2.29517	2.47344	6.50464	6.32185	6.03356	6.54645	6.59698	6.51785	6.4618	6.48362
556	5.96494	2.49896	2.82013	6.32709	5.25985	3.75724	2.60219	2.93148	3.07651	3.65862	2.9208	3.27575	4.08807	4.1065	2.29517	2.47384	6.50464	6.3864	6.03356	6.54645	6.60022	6.51785	6.4618	6.48351
557	6.10606	2.52045	2.84612	6.32709	5.27046	3.75343	2.60235	2.64209	3.07651	3.6796	2.9208	3.27575	4.08806	4.11161	2.29517	2.47507	6.50464	6.36584	6.03356	6.54645	6.59738	6.51785	6.4618	6.48352
558	6.29288	2.53566	2.85709	6.32709	5.29406	3.75259	2.60232	2.64209	3.07651	3.72087	2.9208	3.27575	4.08771	4.11163	2.29517	2.47514	6.50464	6.3569	6.03356	6.54645	6.60632	6.51785	6.4618	6.48351
559	6.46025	2.55091	2.86165	6.32153	5.30517	3.75257	2.61361	2.64209	3.07651	3.75575	2.9208	3.27575	4.08841	4.11134	2.29517	2.47309	6.50464	6.36202	6.03356	6.54645	6.60211	6.51785	6.4618	6.48352
560	6.58329	2.57196	2.86479	6.32153	5.31397	3.7458	2.54679	2.64209	3.07651	3.80308	2.9208	3.27575	4.08445	4.1116	2.29517	2.47262	6.50464	6.35722	6.03356	6.54645	6.6122	6.51785	6.4618	6.48353
561	6.63889	2.59207	2.8659	6.32153	5.33059	3.74574	2.46839	2.64209	3.07651	3.82034	2.9208	3.27575	4.08429	4.11159	2.29517	2.47361	6.50464	6.35744	6.03356	6.54645	6.59862	6.51785	6.4618	6.48352
562	6.64625	2.60544	2.86753	6.36274	5.35146	3.74014	2.43679	2.64209	3.07651	3.85695	2.9208	3.27575	4.0841	4.11173	2.29517	2.46905	6.50464	6.36334	6.03356	6.54645	6.58862	6.51785	6.4618	6.48352
563	6.6458	2.62072	2.86926	6.34726	5.36816	3.73971	2.42879	2.64209	3.07651	3.88466	2.9208	3.27575	4.08417	4.10309	2.29517	2.46905	6.50464	6.36455	6.03356	6.54645	6.59482	6.51785	6.4618	6.48353
564	6.64234	2.6376	2.87384	6.33027	5.378	3.7365	2.43451	2.64209	3.07651	3.915	2.9208	3.27575	4.08418	4.10306	2.29517	2.46905	6.50464	6.36887	6.03356	6.54645	6.59233	6.51785	6.4618	6.48352
565	6.64771	2.66206	2.86956	6.33509	5.38965	3.73628	2.43406	2.64209	3.07651	3.95257	2.9208	3.27575	4.08851	4.10356	2.29517	2.3784	6.50464	6.36966	6.03356	6.54645	6.59668	6.51785	6.4618	6.48353
566	6.65565	2.67273	2.87386	6.33928	5.40331	3.73859	2.4341	2.64209	3.87967	3.96677	2.9208	3.27575	4.08851	4.10349	2.29517	2.3784	6.50464	6.3738	6.03356	6.54645	6.60116	6.51785	6.4618	6.48353
567	6.64336	2.67008	2.87386	6.34192	5.41892	3.73501	2.43504	2.64209	3.88485	3.98025	2.9208	3.27575	4.09076	4.10559	2.62706	2.3784	6.50464	6.37406	6.03356	6.54645	6.59928	6.51785	6.4618	6.48353
568	6.56884	2.67201	2.87386	6.33775	5.42854	3.73491	2.43728	2.72307	3.90593	4.01496	2.9208	3.27575	4.09077	4.1056	2.62286	2.3784	6.50464	6.37413	6.03356	6.54645	6.60821	6.51785	6.4618	6.48352
569	6.56884	2.69481	2.87386	6.33517	5.45536	3.73208	2.43695	3.34033	3.91355	4.06068	2.9208	3.27575	4.08998	4.10628	2.62737	2.3784	6.50464	6.37559	6.03356	6.54645	6.60251	6.51785	6.4618	6.48351
570	5.38559	2.71426	2.87386	6.34265	5.46082	3.73239	2.40783	3.48325	3.94188	4.08995	2.9208	3.27575	4.08986	4.10626	2.63846	2.38763	6.50464	6.37557	6.03356	6.54645	6.59312	6.51785	6.4618	6.48352
571	5.33508	2.68514	2.87386	6.3524	5.48615	3.73068	2.18722	3.5563	3.96219	4.12162	2.9208	3.27575	4.09513	4.10628	2.63229	2.34402	6.50464	6.38436	6.03356	6.54645	6.61572	6.51785	6.4618	6.48355
572	5.40408	2.46382	2.87386	6.35671	5.4951	3.73079	2.14266	3.60223	3.95671	4.15295	2.9208	3.27575	4.09512	4.10877	2.63229	2.34681	6.50464	6.38007	6.03356	6.54645	6.60924	6.51785	6.4618	6.48353
573	5.55713	2.46382	2.87386	6.34228	5.50656	3.72245	2.15092	3.60282	3.95671	4.18689	2.9208	3.27575	4.095	2.56754	2.63799	2.36721	6.50464	6.37678	6.03356	6.54645	6.61193	6.51785	6.4618	6.48351
574	5.73092	2.46382	2.87386	6.34784	5.52371	3.72274	2.1069	3.60283	4.00512	4.21749	2.9208	3.27575	4.0952	2.56754	2.63799	2.36724	6.50464	6.37648	6.03356	6.54645	6.61585	6.51785	6.4618	6.48351
575	5.90561	2.46382	2.87386	6.32893	5.5349	3.72173	2.16225	3.60243	4.00512	4.26299	2.9208	3.27575	4.09517	2.56754	2.63793	2.37449	6.50464	6.37647	6.03356	6.54645	6.61667	6.51785	6.4618	6.48349
576	6.08961	2.46382	2.87386	6.34272	5.54292	3.71421	2.22659	3.60287	4.02574	4.27043	2.9208	3.27575	4.10117	2.56754	2.63793	2.37448	6.50464	6.37648	6.03356	6.54645	6.61655	6.51785	6.4618	6.48357
577	6.2652	2.21918	2.87386	6.35038	5.55027	3.71484	2.2447	3.59625	4.04418	4.30555	2.9208	3.27575	4.10248	2.70885	2.63793	2.37558	6.50464	6.37941	6.03356	6.54645	6.60296	6.51785	6.4618	6.4836
578	6.45153	2.21873	2.87386	6.34247	5.56954	3.71087	2.26565	3.5935	4.06059	4.3374	2.9208	3.27575	4.10196	2.70878	2.63793	2.37558	6.50464	6.37941	6.03356	6.54645	6.60877	6.51785	6.4618	6.48359
579	6.57676	2.21895	2.87386	6.33782	5.56954	3.7055	2.27057	3.5832	4.08698	4.3656	2.9208	3.27575	4.10197	2.70517	2.63793	2.37558	6.50464	6.3794	6.03356	6.54645	6.60929	6.51785	6.4618	6.4836
580	6.57676	2.21895	2.87386	6.34464	5.71426	3.70528	2.25921	3.58351	4.10003	3.99001	2.9208	3.27575	4.10199	2.72324	2.63793	2.31225	6.50464	6.37936	6.03356	6.54645	6.62212	6.51785	6.4618	6.48328
581	6.73835	2.21895	2.87386	6.33475	5.78009	3.70602	2.30871	3.57467	4.1245	3.69141	2.9208	3.27575	4.11048	2.73105	2.63793	2.32028	6.50464	6.37972	6.03356	6.54645	6.59263	6.51785	6.4618	6.48327
582	6.7484	2.21895	2.87386	6.33362	5.78009	3.69847	2.3085	3.54918	4.15328	3.57822	2.9208	3.27575	4.11046	2.73269	2.63793	2.32028	6.50464	6.38122	6.03356	6.54645	6.61477	6.51785	6.4618	6.48235
583	6.76754	2.21895	2.87386	6.34313	5.78009	3.69594	2.27596	3.54519	4.15234	3.49264	2.9208	3.27575	4.11046	2.73929	2.63793	2.30483	6.50464	6.38121	6.03356	6.54645	6.61258	6.51785	6.4618	6.48234
584	6.76945	2.21895	2.87386	6.32849	5.78009	3.69526	2.27539	3.77122	4.18396	3.47032	2.9208	3.27575	4.11125	2.73932	2.63793	2.3343	6.50464	6.38114	6.03356	6.54645	6.62223	6.51785	6.4618	6.48234
585	6.76908	2.21895	2.87386	6.339	5.78009	3.69521	2.32393	3.97775	4.18593	3.47822	2.9208	3.27575	4.11125	2.75693	2.63793	2.32097	6.50464	6.38108	6.03356	6.54645	6.61698	6.51785	6.4618	6.48232
586	6.77169	2.21895	2.87386	6.33386	5.78009	3.693	2.40035	4.01271	4.19525	3.50671	2.9208	3.27575	4.11123	2.75557	2.63793	2.29323	6.50464	6.38604	6.03356	6.54645	6.61901	6.51785	6.4618	6.48233
587	6.77806	2.21895	2.87386	6.35027	5.78009	3.69621	2.18594	4.02309	4.22111	3.53816	2.9208	3.27575	4.11123	2.75632	2.63793	2.29954	6.50464	6.38603	6.03356	6.54645	6.6258	6.51785	6.4618	6.48235
588	6.78055	2.21895	2.63439	6.34165	5.78009	3.68862	2.2604	4.03548	4.23496	3.56845	2.9208	3.27575	4.11124	2.76273	2.63793	2.31503	6.50464	6.39043	6.03356	6.54645	6.6101	6.51785	6.4618	6.48244
589	6.7787	2.21895	2.61919	6.34074	5.78009	3.69226	2.31087	4.03697	4.2674	3.60402	2.9208	3.27575	4.1198	2.76901	2.63793	2.32559	6.50464	6.39074	6.03356	6.54645	6.60911	6.51785	6.4618	6.48248
590	6.77855	2.21895	2.61603	6.3535	5.78009	3.69149	2.34259	4.0376	4.26691	3.63221	2.9208	3.27575	4.12027	2.78439	2.63793	2.34299	6.50464	6.39198	6.03356	6.54645	6.61906	6.51785	6.4618	6.47959
591	6.76585	2.21895	2.61967	6.35145	5.78009	3.69078	2.3595	4.05182	4.31016	3.65056	2.9208	3.27575	4.12026	2.7875	2.63793	2.34299	6.50464	6.39281	6.03356	6.54645	6.61258	6.51785	6.4618	6.47959
592	6.76848	2.21895	2.62469	6.34261	5.78009	3.69644	2.35947	4.05017	4.30893	3.66538	2.9208	3.27575	4.12028	2.79587	2.63793	2.34717	6.50464	6.39281	6.03356	6.54645	6.59782	6.51785	6.4618	6.4796
593	6.77385	2.21895	2.62461	6.34962	5.78009	3.69447	2.36383	4.04753	4.33473	3.69653	2.9208	3.27575	4.12115	2.80573	2.63793	2.35312	6.50464	6.39336	6.03356	6.54645	6.60294	6.51785	6.4618	6.4796
594	6.77154	2.21895	2.63086	6.34456	5.78009	3.69452	2.36409	4.04848	4.33436	3.70612	2.9208	3.27575	4.12116	2.81633	2.63793	2.35955	6.50464	6.39329	6.03356	6.54645	6.61678	6.51785	6.4618	6.4796
595	6.35026	2.21895	2.62756	6.34471	5.78009	3.69491	2.36538	4.04603	4.36961	3.73407	2.9208	3.27575	4.12115	2.82295	2.63793	2.36345	6.50464	6.3935	6.33852	6.54645	6.61638	6.51785	6.4618	6.47961
596	6.30801	2.21895	2.62756	6.34849	5.78009	3.69523	2.36647	4.00337	4.38296	3.76049	2.9208	3.27575	4.12115	2.83022	2.63793	2.35876	6.50464	6.3929	6.3385	6.54645	6.62049	6.51785	6.4618	6.47961
597	6.19476	2.21895	2.62756	6.34939	5.78009	3.68722	2.36586	4.35018	4.39319	3.78443	2.9208	3.27575	4.12417	2.83493	2.63793	2.36265	6.50464	6.39675	6.3385	6.54645	6.60499	6.51785	6.4618	6.48067
598	6.15996	2.21895	3.07965	6.34743	5.78009	3.68683	2.42628	4.53432	4.39292	3.80676	2.9208	3.27575	4.13111	2.84696	2.63793	2.36222	6.50464	6.39721	6.3385	6.54645	6.61338	6.51785	6.4618	6.48068
599	6.21626	2.32824	3.07965	6.34986	5.78009	3.6815	2.41703	4.7337	4.40317	3.84096	2.9208	3.27575	4.13212	2.85635	2.63793	2.36505	6.50464	6.39712	6.3385	6.54645	6.62188	6.51785	6.4618	6.48066
600	6.32542	2.32736	3.09415	6.35723	5.78009	3.68191	2.43647	5.11698	4.41784	3.86689	2.9208	3.27575	4.13189	2.86235	2.63793	2.36603	6.50464	6.39735	6.3385	6.54645	6.60751	6.51785	6.4618	6.48065

## Sheet: FigS2
	Distance traveled						Number of moves
	0.0% EtOH		0.5% EtOH				0.0% EtOH		0.5% EtOH
	2D	3D	2D	3D			2D	3D	2D	3D
	17.4322	21.1242	26.2863	31.2263			38	39	62	65
	21.197	23.0478	35.8949	38.3093			45	47	80	81
	23.379	25.8911	33.3542	35.5157			46	48	71	71
	9.51296	13.4044	25.9493	27.8984			16	16	56	57
	24.4944	26.7596	41.6463	44.1686			50	51	79	85
	15.2239	16.9402	31.6404	35.1472			31	32	65	70
	9.19312	12.3766	20.173	25.1631			19	19	52	61
	14.7669	18.1334	25.8726	31.7983			27	29	57	66
Mean	16.8999	19.7097	30.1021	33.6534		Mean	34	35.125	65.25	69.5
SEM	2.06901	1.91208	2.42033	2.12336		SEM	4.5198	4.71865	3.7309	3.37004
	Average acceleration						Average tail angle
	0.0% EtOH		0.5% EtOH				0.0% EtOH		0.5% EtOH
	2D	3D	2D	3D			2D	3D	2D	3D
	8.5021	9.9538	15.5068	17.2346			3.11828	3.62421	4.74134	7.67081
	9.58132	10.1424	22.1142	22.2338			2.91605	4.67792	3.125	5.59141
	12.6152	13.4575	17.5196	18.0728			4.21026	7.04186	3.51203	5.7953
	4.32601	5.69115	13.9437	14.3098			2.22373	4.06838	3.80427	5.46412
	16.6255	17.5198	22.2812	23.1811			3.41248	5.48883	3.79803	6.46209
	10.3449	10.4378	18.9943	19.2197			2.37981	5.71666	3.86987	8.73065
	4.52667	5.82884	12.7559	14.4747			2.1309	3.0432	4.68022	9.35
	8.94574	9.95618	18.8489	21.9568			4.46262	5.15303	4.03318	6.52215
Mean	9.43343	10.3734	17.7456	18.8354		Mean	3.10677	4.85176	3.94549	6.94832
SEM	1.42659	1.35993	1.24533	1.21719		SEM	0.311865	0.452431	0.19316	0.521986
